# Supplementary material for: Fine-Tuning, Retrieval-Augmented Generation, and Hybrid Large Language Models for Postoperative Decision Support: Comparative Analysis
Source: J Med Internet Res. 2026 Jul 14;28:e90692. doi: 10.2196/90692 (PMC13369304; doi:10.2196/90692)
Supplement: Multimedia Appendix 1 [file jmir-v28-e90692-s001.xlsx]

## Sheet: Dataset
question	answer
How much pain is normal after surgery?	* It is normal to experience pain or discomfort after surgery. * This is often referred to as acute post-surgical pain. * Experiencing some level of discomfort is a normal part of the healing process. * About 75% of patients report moderate to severe pain right after surgery. * This pain typically lasts for days or weeks. * Normal postoperative pain should gradually improve as healing progresses.
When will my pain start to get better?	* Acute post-surgical pain typically lasts for days or weeks. * The pain should gradually improve as healing progresses. * This improvement happens as inflammation subsides. * Your pain should generally improve steadily and trend downward over time. * Most pain will gradually improve over a few weeks as you heal.
What can I do besides medication to manage my pain?	Besides medication, you can use non-drug techniques: * Cold therapy (ice packs) to reduce pain and swelling. * Elevating the affected limb to decrease swelling. * Breathing and relaxation exercises (like deep breathing or listening to music) to calm your nervous system. * Gentle movement (early mobilization) to improve circulation and reduce stiffness. * Other options like TENS, massage, heat, or…
How often should I take my pain medication?	Here's how often you might take pain medication after surgery: * Frequency depends on your needs, surgery, and prescribed medicine. * Generally, Acetaminophen is taken every 6 hours. * NSAIDs are often taken twice a day after surgery. * Opioids are usually for short periods, days up to a week. * Always take your medicine exactly as your doctor says.
What are the possible side effects of my pain medication?	Here are possible side effects of common pain medications: * Opioids may cause drowsiness, nausea, vomiting, itching, or constipation. Rarely, they can affect breathing or lead to dependency. * Acetaminophen has few side effects at normal doses but can harm the liver if too much is taken. * NSAIDs might irritate the stomach or temporarily affect kidney function. * Nerve blocks can cause temporary…
Can I take over-the-counter pain relievers in addition to my prescribed medication?	* Using a mix of different pain medicines, like non-opioids with opioids, is a common and effective approach called multimodal analgesia. * Acetaminophen and NSAIDs (like ibuprofen) can be used alongside prescribed opioids to manage pain. * This combination can lead to better pain relief and may reduce the need for high doses of opioids, thus lessening side effects. * Always take your medications…
What should I do if my pain is not controlled by my medication?	If your pain isn't controlled by your medication, you should: * Reach out to your healthcare provider. * Tell your doctor or nurse if your pain remains very high (e.g., above 7/10) after taking your prescribed medication, or if you cannot perform basic activities due to pain. * Let them know if the prescribed plan isn't enough or if you're suffering. A change in the regimen might be needed.
How long will I need to take pain medication?	Here's how long you might take pain medication: * Acute pain after surgery typically lasts days or weeks, improving as you heal. * Surgical pain usually lessens significantly within a few weeks. * Stronger medicines like opioids are usually prescribed for short periods, often just a few days up to a week. * Most pain improves over a few weeks. * Always take your medicine exactly as your doctor te…
Will I become addicted to my pain medication?	* Some pain medications, like opioids, can potentially lead to addiction, especially if taken more than prescribed. * However, the chance of addiction is very low if you take the medicine exactly as your doctor tells you, for a short time after surgery. * Doctors are careful to give just enough medication to manage your pain, not too much. * Most people who take opioids for a few days to a week a…
Who should I contact if I have concerns about my pain or medication?	* Contact your doctor or nurse if you have questions or concerns about your pain or pain management plan. * Talk to your doctor if you are worried about medication addiction or if the medicine isn't working the same. * Reach out to your healthcare provider if your pain remains very high or prevents basic activities. * Always discuss concerns about any part of your pain plan with your doctors.
Is it normal to feel nauseous after surgery?	Yes, feeling nauseous or throwing up after surgery is quite normal. * It is one of the most common side effects after anesthesia. * About 30% of all surgery patients experience it. * Up to 80% of high-risk patients may be affected. Your surgical team takes this seriously.
What causes nausea after anesthesia or surgery?	Nausea after anesthesia or surgery (PONV) is typically caused by a combination of factors. Key causes include: * Anesthesia drugs, particularly inhaled gases and opioid pain medications, which trigger vomiting control centers in the brain. * Patient factors like being female, a non-smoker, having a history of motion sickness or previous PONV, or being younger. * Longer surgeries (over an hour). Y…
How long will the nausea last?	Here is information about how long nausea after surgery typically lasts: * Nausea usually subsides within a day or so. * It often improves significantly within 24 hours as the anesthesia drugs wear off. * Nausea or vomiting lasting longer than 24 hours is not typical and should be reported to your healthcare provider.
What can I do to feel less nauseous?	Here are things you can do to help feel less nauseous after surgery: * Start with clear liquids and bland foods slowly in small amounts. Ginger (like ginger ale or tea) or dry crackers may help settle your stomach. * Sip water or electrolyte drinks frequently to stay hydrated. * Move slowly and try lying still with your head slightly elevated. * Be in a calm environment, avoiding strong smells or…
Are there medications to help with nausea after surgery?	Yes, there are medications specifically used to help with nausea after surgery. Your medical team can use these to prevent or treat Postoperative Nausea and Vomiting (PONV). Common types of anti-nausea medications include: * Ondansetron (Zofran) * Dexamethasone * Drugs like Promethazine or Droperidol * Antihistamines * Scopolamine patches * Aprepitant These can be given before, during, or after s…
Can I eat or drink if I feel nauseated?	You can eat and drink if feeling nauseated after surgery, but do so carefully. Here's how: * Start with small sips of clear liquids like water, broth, or diluted juice. * Gradually try bland, light foods in small amounts, like crackers or toast. Avoid heavy, greasy, spicy, or very sweet foods. * Ginger ale, ginger tea, or dry crackers may help settle your stomach. * Stay hydrated with small, freq…
What kinds of foods are best if I’m feeling sick to my stomach?	To feel less sick to your stomach after surgery, try these foods: * Start with clear liquids like water, diluted juice, or broth in small sips. * Gradually move to bland, light foods in small amounts. * Good options include dry crackers, toast, applesauce, or rice. * Ginger ale, ginger tea, or ginger lozenges may help settle your stomach. * Avoid heavy, greasy, spicy, or very sweet foods initiall…
Should I take my pain meds if they make me nauseous?	- Pain medications, especially opioids, can cause nausea after surgery. - However, untreated pain itself increases nausea. - Taking pain medication *as directed* may actually make you less likely to vomit by controlling your pain. - Always report nausea to your care team; they have medications to help manage it.
When should I call the doctor about nausea or vomiting?	Call your doctor or seek care if you experience: * Nausea or vomiting lasting longer than 24 hours. * Inability to keep fluids down for more than 12 hours. * Signs of dehydration (like dizziness, no urination, dry mouth). * Bloody or coffee-ground vomit (go to ER). * Severe abdominal pain or bloating. * Severe headache or stiff neck with nausea. * Fever, cough, or difficulty breathing after vomit…
Can nausea be a sign that something is wrong with my recovery?	Yes, nausea after surgery is normal. However, call your doctor if it is a sign of something wrong. Signs include: * Lasting over 24 hours. * Cannot keep fluids down for >12 hours. * Signs of dehydration. * Bloody or coffee-ground vomit (go to ER). * Severe abdominal pain or bloating. * Fever or breathing issues after vomiting. * Wound problems. * If it feels worse than expected.
What is the purpose of the surgical drain?	A surgical drain is used to remove excess fluid (like blood, serum, or pus) from inside the body after surgery. This helps prevent fluid buildup under your incision. The drain protects your surgical site by letting fluids escape instead of collecting. This reduces the risk of swelling, pain, and infection that could happen if fluid accumulates. By draining fluids away, it helps prevent complicati…
How long will I need to keep the drain in?	Your surgical drain removal depends on how much fluid drains daily. * Closed suction drains (like JP) often stay 1 to 3 weeks. * Passive drains (like Penrose) are usually removed sooner, often within a few days (2–5 days). * Your surgeon makes the final decision based on your healing and drainage. Keep a record of the fluid output as it helps determine the timing.
How do I empty and measure the fluid from my drain?	Here’s how to empty and measure the fluid from a closed suction drain (like a JP or Hemovac bulb): * Wash your hands first. * "Milk" the tubing toward the bulb if needed to clear clots. * Open the drain cap or plug. * Squeeze the bulb to pour fluid into a measuring cup. * Measure the fluid in milliliters (mL) or cubic centimeters (cc). * Record the amount, date, time, and fluid appearance on your…
How often should I empty the drain?	You should empty your closed suction drain (like a JP or Hemovac) regularly. Here's how often: * At least two to three times a day (morning and evening). * Or, whenever the collection bulb is about half-full, whichever happens sooner. * Never let the bulb become completely full, as this stops the suction. Regular emptying helps the drain work correctly.
What should the drainage fluid look like?	Here's what the drainage fluid should look like: * Early on, it's normal for the fluid to appear bloody or pink. * Over time, the color should become lighter, turning pale pink, then yellowish, or even clear. * The amount of fluid should also decrease each day. * Contact your doctor if the fluid becomes cloudy, very thick, green, yellow, or foul-smelling, as these are signs of possible infection.…
How do I know if something is wrong with the drain?	You should watch for these signs that might indicate a problem with your drain and contact your doctor: * Signs of infection: Redness, swelling, warmth, or increasing pain/tenderness around the drain site. * Fever of 101°F (38.3°C) or higher. * Drainage fluid becomes cloudy, very thick, green, yellow, or foul-smelling (pus-like). * A sudden large increase in the amount of fluid drained. * The flu…
Can I shower with the drain in place?	Yes, in most cases you can shower with a drain in place. Here are the key points: Usually wait at least 24–48 hours after surgery before showering. Confirm with your doctor. Do not submerge the drain site (no baths, hot tubs, or swimming). You can let warm water and mild soap run gently over the site. Secure the drain (like pinning the bulb to clothing or a lanyard) to prevent pulling. Keep the s…
What’s the best way to secure the drain so it doesn’t pull or get caught?	You want to secure your surgical drain so it doesn't pull or get caught? Here’s the concise way: * Always pin or clip the drain bulb or tube to your clothing or bandage. Use the tab on JP drains. * Secure it at about the drain site level to prevent dangling and pulling. * Consider using special clothing with pockets or pouches. * While showering, a lanyard can help hold the bulb. * Avoiding sudde…
When will the drain be removed, and does it hurt?	Usually removed when fluid output is less than ~20–30 mL per day for two days. Closed drains often stay 1 to 3 weeks, while passive drains are usually out in a few days (2–5). Your surgeon makes the final decision. Removal is typically quick. You might feel a strange "sliding" or pulling sensation, or a brief tug, but it should not be intensely painful. Most patients find it uncomfortable rather …
What should I do if the drain falls out or stops collecting fluid?	Here’s what to do if your drain falls out or stops collecting fluid, providing concise answers as requested: * Drain Falls Out: Don't panic, but call your doctor's office right away. Cover the site with gauze and tape. Do not try to put it back in. * Drain Stops Collecting Fluid: Check for kinks. Try "milking" the tube to clear clots. If output doesn't resume and you have pain or swelling, inform…
When is my follow-up appointment scheduled?	Here's how your follow-up appointment might be scheduled: * It may have been pre-scheduled before you left the hospital or surgical center. * Check your discharge paperwork, as the appointment date/time might be noted there. * Alternatively, you might have been told to call the doctor's office yourself to schedule it. * First check-ups are often scheduled around 1–2 weeks after surgery, but timin…
Do I need to call to make the appointment, or was it already set up?	Here's how your follow-up appointment might be scheduled, providing a short, concise answer: * It might have been pre-scheduled before you left the surgical center. * Check your discharge paperwork; the appointment details should be noted there if it was pre-scheduled. * Alternatively, you may have been told to call the doctor's office to schedule it yourself. * First follow-ups are often around …
Why do I need a follow-up if I’m feeling okay?	You need a follow-up even if you feel fine because: * It ensures your internal healing is on track. * Some complications don't show symptoms right away, and the visit helps catch hidden issues early. * This prevents small problems from becoming serious. * Stitches, staples, or drains may need removal. * Important test results might be discussed. * It provides peace of mind that everything is okay.
What will happen during the follow-up visit?	Here's what typically happens at your follow-up: During your post-op check-up, you can expect: * The provider will examine your incision for healing signs, infection, and may remove stitches or staples. * They'll ask how you're feeling and perform a physical exam related to your surgery. * Any test or biopsy results might be discussed. * You'll talk about symptoms and medications, which may be ad…
Will my stitches or staples be removed at that appointment?	Your stitches or staples may be removed at the follow-up visit. * This typically happens for non-dissolvable stitches or staples. * It often occurs during the first follow-up, usually around 1–2 weeks after surgery. * Dissolvable sutures do not need removal as they disappear on their own.
Can I ask questions about my recovery at the follow-up?	Yes, absolutely! You should ask questions about your recovery during your follow-up visit. * Follow-up appointments are a chance for you to ask questions and discuss worries with your healthcare provider. * It's a two-way conversation. * You should tell your doctor about how you're feeling, any symptoms like pain or swelling, and if anything is bothering you. * Asking questions helps the team ens…
What should I bring with me to the appointment?	You should bring several things with you to your follow-up appointment: * Identification and your insurance card. * A list of all medications you are taking, including prescriptions, over-the-counter drugs, vitamins, and supplements, with doses and how often you take them. You can also bring your pill bottles. * Any surgery documents or papers you received upon discharge from the hospital. * Any …
How long will the follow-up visit take?	Here's how long your follow-up visit might take: * The actual examination part is often quick, maybe 10–20 minutes. * Overall, the visit is usually brief, often around 15–30 minutes. * With possible waiting time at the clinic, you might spend around an hour total. * If you have multiple procedures (like stitch removal) or need tests, it could be a bit longer. * It's safe to budget about an hour.
What if I can’t make the appointment — can I reschedule?	Yes, you can reschedule if you absolutely cannot make it. * Call the doctor's office as soon as possible to let them know. * Offices are usually understanding if you give notice. * Reschedule your new appointment promptly, close to the original date. Don't delay by weeks without approval. * Never just skip the appointment without notifying the clinic.
Will I need more than one follow-up visit?	* Possibly, it depends on your surgery type and how you recover. * Often, there's a first visit about 1–2 weeks after surgery. * For minor procedures, one follow-up might be enough. * For complex surgeries or if monitoring is needed, you may have additional appointments over weeks or months. * Your doctor will outline your specific follow-up plan.
How long will I feel tired after surgery?	Feeling tired, or post-operative fatigue, is common after surgery. Its duration varies: * Often lasts throughout the first month after major surgery. * Can persist for several weeks after hospital discharge. * May take up to several months for full resolution in some cases. * After extensive surgeries, it might not return to pre-operative levels for three months or longer. Factors like surgery ty…
When will the swelling go down?	Here is information on how long swelling lasts after surgery: * Swelling typically peaks around the second or third day. * Most noticeable swelling usually improves within two to three weeks. * Full resolution can take longer, often weeks to months, especially after more extensive procedures. * Individual factors and the type of surgery significantly influence the duration.
How long does bruising last after surgery?	Here’s a brief look at how long bruising typically lasts after surgery: * Bruising usually appears within the first week. * It often takes one to three weeks, or longer, to fully resolve. * Full resolution can take two to four weeks. * Bruising will have faded completely within three to four weeks in most cases. * Individual factors influence duration.
Is it normal to feel more tired than usual even with rest?	It is normal to feel more tired than usual after surgery, even with rest. Post-operative fatigue is a common experience. This feeling can be more intense than regular tiredness. It's possible to experience prolonged fatigue even if you feel you are getting adequate rest. Fatigue can sometimes persist for a month or even longer after major surgery. However, worsening fatigue that does not improve …
Can I do anything to reduce swelling and bruising faster?	To help reduce swelling and bruising faster after surgery: * Elevate the affected area. * Apply cold compresses (ice packs). * Wear compression garments or bandages as advised. * Stay well-hydrated. * Engage in safe, gentle movement like walking. * Get plenty of rest. * Follow advice on avoiding blood thinners. * Lymphatic massage might also help reduce swelling.
Should I be worried if one side is more swollen or bruised than the other?	* It is normal to notice that swelling or bruising is not symmetrical after surgery. * One side might appear more affected than the other. * This variation is generally considered normal during recovery. * However, disproportionate or very painful swelling could indicate a problem and needs medical attention. Swelling accompanied by increased pain is also a red flag. If one side has more painful …
When can I return to work or daily activities?	The timeline for returning to work or daily activities varies: * Your healthcare team will give you specific guidelines. * It's essential to follow their instructions carefully. * When you can return depends on the type of surgery and the physical demands of your job. * Sedentary work might allow you to return sooner than work involving physical activity. * You may need to avoid heavy lifting for…
Is it okay to take naps during the day?	* Short naps during the day can be beneficial for rest and recovery after surgery. * However, be mindful that long or frequent daytime naps might interfere with sleeping well at night. * Avoid long naps, especially later in the day.
Will bruising and swelling affect my final surgical results?	Bruising and swelling are expected side effects during recovery. These conditions are a normal part of your body's healing process. The provided text does not explicitly state whether normal bruising and swelling will affect your final surgical outcome.
When should I call my doctor about fatigue, swelling, or bruising?	You should contact your healthcare provider if you experience: * Fatigue: Worsening fatigue not improving with rest, fatigue with fever, or sudden severe fatigue. * Swelling: Sudden increase, swelling that worsens or doesn't subside, swelling with increased pain, redness, warmth, fever, or unusual discharge, swelling with numbness/tingling, or signs of a blood clot. * Bruising: Unusually large/pa…
What should I eat after surgery to help my body heal?	After surgery, your diet usually progresses in stages: * Stage 1: Clear liquids (water, broth, clear juices) to start, usually a few hours up to 1-3 days. Sip slowly. * Stage 2: Soft foods (yogurt, mashed potatoes, scrambled eggs) when clear liquids are tolerated, lasting days to weeks. * Stage 3: Gradually transition to solid, regular foods based on your tolerance, focusing on protein, fruits, v…
Are there any foods I should avoid during recovery?	Foods to limit or avoid after surgery: * Sugary Foods: Can slow healing and cause inflammation. * Greasy or Fried Foods: Hard to digest, may cause upset stomach. * Processed Foods: Often high in salt, can cause bloating. * Alcohol: Can affect healing and interact with medication. * Too Much Caffeine: May cause dehydration or affect sleep.
How soon after surgery can I eat solid foods?	The move to solid foods after surgery is gradual, guided by your tolerance. Typically, the diet progresses in stages: * Start with clear liquids once awake. * Move to soft foods when liquids are tolerated without nausea. * Transition to solid foods gradually. * You can usually return to a normal diet 1-2 days after surgery if you feel okay, starting with bland foods. * After bigger surgeries, it …
Is a high-protein diet recommended after surgery?	Yes, a high-protein diet is highly recommended after surgery. Protein is vital for recovery. Key benefits: * Rebuilds damaged tissues and repairs surgical wounds. * Bolsters the immune system. * Helps preserve muscle mass. Focus on lean protein sources at meals and snacks. Protein needs might be higher than usual. Always consult your healthcare provider for personalized advice.
Should I take vitamins or supplements to support healing?	* Supplements might be needed if you can't eat enough nutrient-rich foods or have poor absorption after surgery. * Commonly recommended include Vitamin C, Zinc, Iron, and multivitamins, though dosages vary. * Crucially, always consult your doctor before starting any supplements.
Can I drink coffee or caffeinated beverages after surgery?	Regarding coffee and caffeinated beverages after surgery: * Limit or avoid them initially. * They can contribute to dehydration and may irritate the stomach. * Check with your surgeon when it's safe to resume. * When resuming, do so in moderation and monitor tolerance. * Avoid adding excessive sugar. * Non-caffeinated herbal teas are an alternative. Always follow your surgical team's specific ins…
How much water should I drink post-surgery?	Post-surgery hydration is crucial. Here's the guidance on how much water to drink: * Aim for at least 8 cups (64 ounces) of fluids per day, unless told otherwise by a healthcare provider. * Some experts suggest consuming half of your body weight in ounces. * Water is the most recommended fluid. * Sip fluids consistently throughout the day.
What can I eat if I feel nauseous after surgery?	If you feel nauseous after surgery, try these tips: * Eat a bland diet with foods like toast, crackers, rice, bananas, or plain chicken/turkey. * Avoid fatty, fried, spicy, or strong-smelling foods. * Ginger in tea, candy, or capsule form may help. * Eat small, frequent meals and drink fluids between meals. * Cold foods might be easier to tolerate. * If advancing your diet causes nausea, go back …
When can I resume my normal diet?	* You can usually go back to your normal diet 1-2 days after surgery if you feel okay. * This transition should be gradual and guided by your tolerance. * After larger surgeries, it may take longer or require a special diet. * Most people can safely return to normal eating once they are not feeling sick. * Always check with your doctor first.
Is it normal to have a reduced appetite after surgery?	Yes, it's quite common to have a reduced appetite after surgery. Your body needs time to adjust, and things like anesthesia or pain medications can affect how hungry you feel. Many patients report feeling not hungry or full quickly. Keeping your answer to less than 100 words, know that focusing on nutrient-dense foods and small, frequent meals can help as your appetite slowly returns.
When can I start exercising again after surgery?	* Always get medical clearance from your surgeon or healthcare team first. * There are no universal rules; the timeline depends on your surgery and recovery. * Usually, avoid heavy exercise for about 6 weeks. * Start with gentle movements like short walks in the first few days/weeks. * Gradually increase activity over time, listening to your body. * Physical therapy may be recommended. * Rest and…
How soon can I return to the gym?	To safely return to the gym, always get clearance from your surgeon or healthcare team first. The exact timing depends on your specific surgery and how you heal. Generally: * Avoid heavy exercise for about 6 weeks initially. * Start with gentle movement and gradually build up your activity level. * Low-impact cardio or light resistance training might be possible around 6-12+ weeks with medical ap…
Is it safe to lift weights after surgery?	* Always get medical clearance from your surgeon or healthcare team before starting. * Avoid heavy exercise, typically for 6 weeks. * Light resistance training may be considered around 8-12 weeks with approval. * Start with bodyweight or very light resistance and focus on proper form. * Avoid heavy lifting too soon to prevent wound issues, bleeding, or strain. * Gradually increase intensity as he…
What types of exercises should I avoid during recovery?	To recover safely after surgery, it's important to avoid certain activities. Give your body time to heal by avoiding: * Heavy duty work or intense exercise, often for around 6 weeks. * Pushing through significant pain. * Movements or stretches causing pain directly at the incision site. * Straining the surgical area, such as heavy lifting or deep twists after abdominal surgery. * High-impact spor…
How will I know if I'm overdoing it physically?	To know if you're doing too much physically after surgery by watching for these signs: * Increased pain at or around the surgical site * New or increased swelling * Excessive fatigue * Redness or warmth near the incision * Shortness of breath or chest pain * Dizziness or lightheadedness * Significant pain or discomfort. Stop if you experience these and contact your healthcare provider if symptoms…
Can I do light stretching or yoga post-surgery?	Yes, light stretching and gentle yoga can typically be resumed after surgery, but timing varies. Key points: * Gentle stretching might start around 2-8 weeks, focusing on pain-free range. * Avoid stretches pulling on the incision. * Yoga may be considered around 4-12 weeks with medical clearance. * Start with gentle, modified poses; avoid pressure or strain on the surgical area. * Always listen t…
When can I resume cardio activities like walking, cycling, or swimming?	* Gentle walking: Begin with short walks in the first few days to weeks. * Increased walking: Gradually increase walking activity from weeks 1-6. * Low-impact cardio (brisk walking, stationary cycling, swimming): Typically around 6-12 weeks post-surgery, with medical clearance. Always consult your surgeon or healthcare team before starting any activity.
Do I need medical clearance before returning to the gym?	Yes, you absolutely need medical clearance before returning to the gym after surgery. Your surgeon or healthcare team must assess your healing. Medical clearance ensures your body can handle increased activity safely, preventing complications. There are no universal timelines; it's personalized advice. Always check with your doctor first.
What are the risks of exercising too soon after surgery?	Exercising too soon after surgery carries risks, so keep it brief for a safe recovery: * Wound separation (dehiscence) * Bleeding or hematoma * Muscle strain or joint injury * Delayed healing * Increased fatigue or inflammation
How can I safely rebuild strength and endurance after surgery?	To safely rebuild strength and endurance after surgery: * Obtain medical clearance from your healthcare team before starting. * Begin slowly with gentle activities like walking. * Listen to your body; stop if you experience increased pain or fatigue. * Gradually increase the intensity, duration, and frequency of exercise over time. * For strength, start with light resistance or bodyweight, focusi…
What will my scar look like after surgery?	Your surgical scar's look changes over time. * Days 0-7: Expect redness, swelling, tenderness. * Weeks 1-4: It may become raised, firm, reddish/pink, or feel tight. * Around 6-8 weeks: Scars can be reddest and firmest. * Over months (up to a year+): Scars gradually flatten, soften, and fade. By 1 year, many are mature, pale, and flat. * Some may become thick (hypertrophic) or grow beyond the inci…
How long does it take for surgical scars to heal?	Here's how surgical scars heal: * Inflammatory Phase: Days 0-7. * Proliferative Phase: Weeks 1-4 (new tissue forms). * Remodeling Phase: 1 month to 1 year+ (flattens, softens, fades). Softening often starts around 6-12 weeks. * A scar is usually considered mature by about 1 year. Some can take up to 18-24 months, especially in younger people. Improvement is gradual over many months.
Can I do anything to reduce the appearance of scars?	To help reduce the appearance of scars: * Use silicone gel or sheets once the incision is fully closed. * Gently massage the scar after healing to soften and flatten tissue. * Protect the scar from sun exposure (SPF 30+) to prevent darkening. * Keep the scar moisturized regularly. * Applying pressure with tape or compression can help prevent thickening. * For scars that are very raised or red, st…
When can I start using scar creams or silicone sheets?	Here's when you can typically start using scar treatments: * Wait until the incision is fully closed, with no open areas or scabs. * For silicone sheets or gel, this is usually about 2-4 weeks after surgery. * For moisturizers or creams, start once cleared to get the site wet and the top layer of skin is fused, often around week 2. * Always confirm with your doctor that your wound is healed enoug…
Will my scar fade over time?	* Yes, scars naturally fade over time. * Initially red/pink, they soften and start fading color around 6-12 weeks. * Over a year, most become significantly lighter and less noticeable. * By one year, a scar often fades to a less obvious line. * Sun protection helps it fade evenly. * While they won't completely vanish, scars do improve with time.
Are there treatments available if my scar becomes raised or thick?	Yes, treatments are available if your scar becomes raised or thick, such as hypertrophic scars or keloids. Key options include: * Silicone gel or sheets * Pressure therapy (like taping or garments) * Steroid injections directly into the scar * Laser therapy * Massage can help soften them. These methods aim to flatten, soften, and improve the scar's appearance. For very difficult scars, options li…
How can I protect my scar from sun damage?	To protect your scar from sun damage, drawing from the sources: * Shield the scar from the sun for at least one year. UV light can cause darkening (hyperpigmentation) and make it more noticeable. * Cover the scar with clothing or use SPF 30 or higher sunscreen whenever it's exposed. Apply daily if on the face, neck, or hand. * Begin applying sunscreen around 3-4 weeks after surgery, once the inci…
Is it normal for the scar to feel itchy or tight?	Yes, it is normal for a scar to feel itchy or tight during healing. * Itchiness is very common, especially in the first few weeks to months, as nerves regenerate and tissue remodels. Hypertrophic or keloid scars can also be itchy. * Tightness can occur during the phase where new tissue builds up. * Gentle massage and moisturizing can help relieve these sensations. If symptoms are severe, consult …
Can I massage the scar area to improve healing?	Yes, you can massage the scar area to help improve healing. Key points about scar massage: * It helps soften, flatten, and make the scar tissue more flexible. * Massage can prevent the scar from sticking to underlying tissues. * It can reduce feelings of tightness, itching, and help desensitize numb areas. * Begin massage only after the wound is fully closed and any scab is gone, typically around…
Will my scar be permanent?	Your scar is a permanent mark of healing. However, it will fade significantly over time. Here's what to expect: * Scars become lighter, flatter, and softer over the first year. * By about 1-2 years, a scar usually reaches its final, permanent appearance. * While treatments can improve appearance, they won't make scars completely vanish.
When will my sutures or staples be taken out?	Typical removal times for external stitches or staples vary by location: * Face: ~5–7 days * Scalp: ~7–10 days * Neck: ~7 days * Chest and Abdomen: ~10–14 days * Back and Arms: ~10–14 days (sometimes 7–10 for arms) * Hands and Feet: ~10–14 days * Over Joints: ~12–14 days * Legs: ~10–14 days * Palms or Soles: 14–21 days Always follow your provider's specific instructions as times may vary. Dissolv…
How do I know if I have absorbable or non-absorbable stitches?	To know if you have absorbable or non-absorbable stitches: * Check Appearance: If you see knots or loops of thread on your skin surface, they are likely external, non-absorbable stitches that need removal. If you only see faint threads or ends, especially under the skin, they may be absorbable. * Note Color: Absorbable stitches may be clear or white. Non-absorbable ones are often black or blue. P…
What happens if my stitches or staples come out too early?	If your stitches or staples come out early: * Assess if the wound has opened where the closure came out. * If the wound opens significantly, cover it lightly and seek immediate medical care (call your surgeon or go to urgent care/ER). * If the wound looks closed but a stitch/staple is missing, apply Steri-Strips or tape across the area to support it. * Call your surgeon's office within 24 hours t…
Can I shower or bathe with stitches or staples?	* You can usually shower 24–48 hours after surgery with stitches or staples. * Let mild soap and water run over the incision, then pat it dry. * Always check with your provider first. * Avoid soaking the incision in baths, hot tubs, or pools until stitches/staples are removed and it's fully healed.
Will it hurt when the stitches or staples are removed?	* Stitch or staple removal is usually not painful. * You might feel a mild tugging or pinching sensation as stitches are removed. * For staples, you may feel quick pressure. * Many report feeling slight pressure or a pinch; it's often less uncomfortable than expected. * Significant pain is not typical.
How do I take care of my incision at home?	Here's how to care for your incision at home: * Wash your hands before touching your incision or changing dressings. * After 24–48 hours, gently wash the incision with mild soap and water, then pat dry. Avoid scrubbing or soaking. * You can usually shower after 24–48 hours; let water run over the site and pat dry. * Do not soak the incision in baths, hot tubs, or pools until fully healed and clos…
Is redness or itching around the stitches normal?	Yes, mild redness and itching around your stitches or incision are usually normal parts of the healing process. * Mild redness and swelling near the incision line are expected, especially in the first week. It should gradually improve. * Itching is very common as skin heals, often starting around day 5–7 and peaking in week 2. Itchiness alone is usually a good sign of healing. * Call your doctor …
What should I do if I see part of the suture sticking out?	If you see a suture sticking out, it's often a dissolvable stitch "spitting" out as it dissolves. This is common around 2-3 weeks after surgery. What to do: * Do not pull on the stitch. * You can trim it flush with the skin if it's long. * Keep the area clean. * It's usually not urgent, but tell your provider at your next visit. * Call your doctor sooner if the area around the stitch is red or ir…
How long does it take for absorbable stitches to dissolve?	Absorbable stitches dissolve over time and don't need removal. * They often begin dissolving in 1-2 weeks. * Fast-absorbing sutures may fall off around 1 week. * Other absorbable sutures under the skin lose strength in 2-4 weeks and fully dissolve over roughly 2-3 months. * Specific suture types have varying absorption times, from days to several months. * Sometimes a stitch may poke out around 2…
When should I call my doctor about my stitches or staples?	Call your doctor if you notice these warning signs for stitches or staples: * Increasing redness or red streaks spreading from the incision. * Pus or cloudy, thick discharge, especially with a foul odor. * Fever over 100.4°F (38°C) developing after the first 48 hours, or chills. * Pain or swelling that is worsening instead of improving. * The incision edges are separating or opening up. * Bleedin…
When can I start having sex again after surgery?	Resuming intimacy after surgery typically takes about 2 to 6 weeks, but it varies greatly depending on the type of surgery and how you feel. You are usually ready when: * You are not in pain. * You have enough energy. * Wounds are mostly healed. * You are not taking drowsy medications. Always check with your doctor for personalized advice. Wait until stitches, drains, or dressings are removed and…
Will sexual activity interfere with my healing?	Yes, sexual activity can interfere with healing if resumed too soon or without caution. Key points: * Wait until you're pain-free and healed enough. * Premature activity risks opening stitches, infection, or re-injury. * Avoid positions straining the surgical area. * Listen to your body; pain or symptoms mean you're doing too much. * Always get doctor clearance.
What signs mean I should stop or avoid sex for now?	To know when to stop or avoid intimacy after surgery, watch for these signs: * Increased pain at or near the surgery area. * Bleeding or fluid from your incision. * Swelling or redness around the wound. * Feeling very tired or weak. * Shortness of breath or feeling lightheaded. * A fever (over 100.4°F / 38°C). * Any new or unusual discomfort.
Can sex cause pain or swelling after surgery?	Yes, sex can cause pain or swelling after surgery. Signs you might be doing too much include: * Increased pain in the surgery area. * Swelling or redness around the wound. * Sudden or increasing swelling in the surgical area. If you notice these signs, rest and contact your doctor.
Is it safe to have sex if I still have stitches, drains, or dressings?	It's usually not safe to have sex if you still have stitches, drains, or dressings in place. Here's why you should wait: * Stitches need to stay clean and avoid pressure or stretching. * Movement could pull drains out or cause infection. * Disturbed dressings can slow healing or increase infection risk. Wait until your doctor says it's okay and wounds are mostly healed.
Do I need to wait until my follow-up appointment before resuming sex?	To know when it's safe to resume sexual activity, it is paramount to always seek personalized advice and explicit clearance from your surgeon or healthcare team. General timelines are not a substitute for professional medical advice. You should wait until your doctor says it's okay and your wounds are mostly healed. Discuss your specific procedure and recovery with them.
What should I avoid during sex (positions, pressure, movements)?	* Avoid positions that stretch or press on your surgical area. * Limit movements causing deep bending, twisting, or significant strain on the operated area (like core, joints, spine). * Do not put direct pressure or weight on the surgical site. * Always stop if you feel pain, discomfort, or warning signs.
What if I don’t feel ready emotionally or physically for intimacy?	It's normal not to feel ready emotionally or physically for intimacy after surgery. This can be due to pain, low energy, anxiety about healing or body changes. Key steps if you're not ready: * Listen to your body and stop if you feel pain or discomfort. * Talk openly with your partner about how you feel. * Be patient and explore other forms of intimacy like hugging or cuddling. * Consider seeking…
How can I talk to my partner about my recovery and sexual limits?	To talk to your partner about your recovery and sexual limits, the sources suggest: * Talk openly about your feelings, worries, and needs. * Be honest about physical discomfort or limitations. * Share your recovery progress. * Use "I" statements to express how you feel. * Be patient with each other as you heal. * Explore different forms of intimacy like cuddling or touching. * Communication helps…
When should I call my doctor about issues related to sex post-op?	Here are key times to contact your doctor about sex post-op: * New or worsening pain at the surgical site. * Bleeding from the incision or vagina (if applicable). * Signs of infection: increased redness, swelling, warmth, unusual or foul-smelling drainage, or fever. * Sudden or increasing swelling, new numbness, or tingling. * New or worsening neurological symptoms (after spinal surgery). * Chest…
When can I shower after surgery?	Information about when you can shower after surgery: * Generally, patients can begin showering within 24 to 48 hours after surgery. * Some guidelines recommend waiting at least 48 hours. * The precise timing depends on your specific surgery, wound, and dressing type. * The most important guide is always your surgeon's specific instructions. Always follow your surgeon's advice for a safe recovery.
Can I get my incision wet in the shower?	* It is crucial to follow the specific instructions from your surgeon. These are tailored to your procedure and recovery. * Generally, showering might be possible 24-48 hours post-surgery, but this timing varies significantly. * Factors like surgery type, wound closure method, and dressing influence when it is safe. * Showering is often preferred over bathing initially because it allows better co…
When is it safe to take a bath or soak in water?	- Wait until the surgical incision is fully healed and any sutures or staples are removed or dissolved before taking a bath or soaking in water. - Soaking the wound increases the risk of infection and can interfere with healing. - Some guidelines recommend waiting two weeks or longer before soaking. - Always prioritize your surgeon's specific instructions, as the safe time varies based on your su…
Do I need to cover my incision while showering?	You should cover your incision while showering if your dressing is not waterproof. Use a plastic bag or a commercially available waterproof protector and secure it with tape. If skin glue was used, dry the incision area immediately if it gets wet. If your incision accidentally gets wet, gently pat it dry right away. Change a non-waterproof dressing as soon as possible if it gets wet. Even after d…
Can I use regular soap and shampoo after surgery?	* Use a mild, unscented soap for washing; avoid harsh chemicals, fragrances, or dyes. * Your surgeon might recommend an antiseptic soap like Hibiclens. Avoid other antibacterial soaps unless advised. * For head/neck surgery, follow specific instructions for washing hair. Use a mild shampoo like baby shampoo and avoid the incision. * Always follow your surgeon's specific instructions.
What should I do if water gets on my surgical dressing?	If your surgical dressing gets wet, here is what you should do: * Gently pat the incision dry immediately. * Change the wet dressing as soon as possible, especially if it's not waterproof. A wet dressing increases infection risk. * Always follow your surgeon's instructions for how to change the dressing. * Wash your hands thoroughly before and after changing the dressing. * Monitor the incision c…
How do I dry the area around my incision after a shower?	Here's how to dry the area around your incision after a shower, keeping it short and concise: * Gently pat the incision and surrounding skin dry with a clean, soft towel. * Avoid rubbing the incision. * Ensure the area is completely dry. * You can use a blow dryer on a cool or low heat setting, especially for Steri-Strips or hard-to-reach spots. Hold it at a safe distance. * Prompt, gentle drying…
Is it okay to use lotions, oils, or powders near the incision?	* Generally avoid applying lotions, creams, or powders directly on or near your surgical incision until it's fully healed. * These products can trap moisture, introduce bacteria, or irritate the healing skin. * Once the incision is well-closed, your doctor might recommend specific creams or ointments for scar healing. * Always follow your doctor's specific instructions regarding when and what pro…
What if my incision starts to sting or bleed after showering?	If your incision starts to sting or bleed after showering, contact your surgeon's office immediately. These could be signs of potential issues like infection. Always monitor your incision closely for any signs of infection, such as increased pain, swelling, redness, or drainage. Report any concerns to your medical team promptly.
When should I call my doctor about showering-related concerns?	You should contact your surgeon's office immediately if your incision starts to sting or bleed after showering. These could be signs of potential issues, such as worsening pain or drainage, which might indicate an infection. Always report any concerns about your incision promptly.
Is it normal to feel emotional or depressed after surgery?	Yes, feeling emotional or depressed after surgery is normal. Here's why: * Surgery is a significant life event that can trigger various emotional responses. * It's okay to not feel okay. * Sadness and tearfulness can be normal responses. * Temporary feelings like "postoperative blues" are common in the initial weeks. * Studies indicate a considerable percentage of patients may experience a postop…
How long will it take to feel like myself again emotionally?	Feeling like yourself again emotionally after surgery varies for each person. * Temporary feelings like "postoperative blues" are common in the initial weeks and usually lessen as you heal physically and resume routines. * However, fully adjusting or overcoming more significant feelings can take several months or even longer. * Recovery isn't always linear, with good days and challenging days bei…
What if I don’t feel happy with how I look after surgery?	* Experiencing body image concerns is normal; adjusting takes time. * Practice self-compassion and kindness towards yourself. * Utilize coping strategies such as positive self-talk. * Seek professional psychological support to navigate these feelings and boost self-esteem. * Talk to your healthcare team about your concerns.
How can I cope with changes to my body image?	Here are ways to cope with changes to body image after surgery: * Be patient and practice self-compassion. * Avoid comparing yourself to others or idealized images. * Focus on positive aspects of recovery and celebrate small achievements. * Reconnect with your body through gentle movement as allowed. * Set realistic expectations about the outcome. * Utilize coping strategies like mindfulness, rel…
Is it common to feel grief over losing my natural breasts, even after reconstruction?	Yes, feeling grief over losing natural breasts can be common, even after reconstruction. Adjusting to physical changes takes time and requires self-compassion. Some may experience feelings of "body stigma". Expressing that you feel like you've lost a part of yourself is a common way patients describe feeling loss of identity or a change in their sense of self, which can be a form of grief.
Should I talk to a therapist or counselor during recovery?	Yes, talking to a therapist or counselor during surgical recovery is recommended, especially if you experience: * Persistent negative feelings or sadness lasting more than two weeks. * Anxiety or hopelessness that feels overwhelming. * Difficulty confiding in others. * Thoughts of self-harm or suicide (seek immediate help). * Body image concerns or difficulty adjusting to physical changes. * Dist…
How do I handle comments or questions from others about my body?	- Acknowledge Feelings: It's normal to feel self-conscious, frustrated, or sad about body changes after surgery. - Prepare Responses: Have a few ready-made responses, ranging from simple to detailed, based on your comfort. - Set Boundaries: You can choose not to answer questions or tolerate uncomfortable comments. - Simple Responses: Briefly explain that you are still healing or not comfortable d…
What if I feel anxious or regretful about having surgery?	Feeling anxious or regretful after surgery is understandable. These emotions are common and don't mean recovery is a setback. Remember: * Anxiety or sadness can be normal, but seek help if persistent or overwhelming. * Regret or second-guessing the decision is also common; acknowledge these feelings. * Talk to your healthcare team or a mental health professional if feelings persist or interfere w…
How can I rebuild confidence and self-esteem after surgery?	Here's how you can rebuild confidence and self-esteem after surgery: * Acknowledge and address emotional adjustments; it's a key part of comprehensive recovery. * Adjusting to physical changes takes time and self-compassion. * Focus on positive aspects of recovery and practice self-kindness. * Utilize positive self-talk and self-affirmations. * Set realistic expectations about outcomes and commun…
Are there support groups for people recovering from similar procedures?	Yes, support groups are available for emotional recovery after surgery. You can find support groups through: * Hospitals * Medical clinics * Online platforms Specific organizations offer support for: * Breast cancer surgery (American Cancer Society, Cancer Support Community) * Gender-affirming surgery (WPATH, OutCare) * Cosmetic surgery (American Academy of Cosmetic Surgery)
Why is it so hard to sleep after surgery?	Sleep after surgery can be hard due to several factors. These include: * Physical discomfort from pain, drains, stiffness, or required positioning. * Medication effects from anesthesia, pain relievers, or other prescriptions. * Environmental issues like hospital noise, lights, or unfamiliar settings. * Emotional factors such as anxiety, stress, or nightmares. Disrupted sleep is common and usually…
Is it normal to wake up frequently during the night while recovering?	Yes, it's normal to wake up frequently at night while recovering from surgery. Here's why: * Pain is a major cause of night awakenings. * Medications like opioids can fragment sleep. * The hospital environment has noise and interruptions. * This short-term disturbance is expected, especially in the first week.
What sleeping position is safest after my surgery?	Here are safe sleeping positions after surgery, based on the type of procedure: * Generally, sleeping on your back with the upper body elevated is recommended to reduce swelling and protect the surgical site. * After breast, chest, or abdominal surgery, sleep on your back with your upper body slightly elevated. Avoid stomach or side sleeping. * For shoulder or arm surgery, sleep in a reclined or …
Can pain or discomfort affect my sleep?	Yes, pain and discomfort definitely affect sleep after surgery. Sources say: * Pain is the top cause of sleep problems during recovery. * Discomfort from incision sites, drains, tubes, or needing to sleep in unusual positions can disrupt rest. * Even low pain makes it harder to fall asleep and causes waking up often. * Pain is the most common reason for waking up at night.
Can I take sleep aids or medications after surgery?	Yes, you can take sleep aids or medications after surgery, but always consult your doctor first. * Controlling pain with prescribed pain medication is key to better sleep. * Various sleep aids (OTC and prescription) exist; use them carefully under guidance for the shortest time necessary. * Discuss all medications and supplements with your provider due to potential interactions, especially with p…
When will my sleep patterns return to normal?	Sleeping well after surgery can take time, but your sleep patterns usually improve as you heal. * The worst sleep disturbances are typically in the first 1–6 nights. * Most people see sleep gradually improve within a week or two. * Your sleep should largely return to normal within a few weeks. * For major surgeries, it may take a couple of months to normalize. * If significant sleep problems pers…
What can I do to sleep better while recovering?	To sleep better while recovering from surgery, you can: * Manage pain effectively: Take medication before pain gets severe and use non-drug methods like pillows or relaxation. * Follow positioning guidelines: Sleep as recommended by your surgeon, using pillows for support. * Optimize your environment: Ensure your sleep area is cool, dark, and quiet; limit screens before bed. * Develop a routine: …
Is daytime fatigue a result of poor sleep or normal healing?	* Normal Healing: Daytime fatigue is very common and expected after surgery because your body is using energy to heal and recover from stress and inflammation. * Poor Sleep/Meds: Daytime sleepiness (drowsiness) can also happen if you had disrupted sleep at night or due to medication side effects, like opioids. * So, it's both! Fatigue is normal healing, while sleepiness often results from poor sl…
Should I avoid naps to sleep better at night?	* Short naps (20-30 minutes), especially in the first week or two post-surgery, can be beneficial and usually won't disrupt night sleep. * Longer naps (around 1 hour) in the early afternoon can be fine if you're not sleeping well at night. * Avoid long naps later in the day (after 3-4 PM) as they can make nighttime sleep harder. * If napping interferes with your night sleep, try shorter naps or n…
When should I talk to my doctor about sleep problems after surgery?	Talk to your doctor about sleep problems after surgery if: * Significant issues last over two weeks. * You struggle most nights past the early recovery phase. * Poor sleep affects your daytime activities or mental health. * You have severe difficulty sleeping for more than 2–3 weeks. * You experience unusual symptoms like not sleeping for multiple nights, hallucinations, or extreme nightmares.
Will I need someone to drive me home after surgery?	Yes, it is generally advised not to drive immediately after surgery due to the effects of anesthesia and medications. You may also experience mobility limitations and dizziness. Consider these points: * Avoid driving or making important decisions due to anesthesia and medication effects. * Assistance with transportation for appointments might be needed. * Mobility limitations and dizziness are po…
How long will I need help at home after my procedure?	The duration you need help at home varies significantly by surgery type. * Temporary support may be needed for general surgery. * Reconstructive surgery often requires significant help initially (48-72 hours), with recovery up to 6-8 weeks. * Orthopedic surgery requires assistance, especially in the first 1-2 weeks. * Oncologic surgery varies (e.g., mastectomy 2-4 weeks, bowel cancer full recover…
What kind of help will I need during the first few days?	During the first few days after surgery, you will likely need help with various tasks. This includes: * Managing pain and taking medications. * Personal care, such as bathing, dressing, and hygiene. * Meal preparation. * Moving around and using the toilet. * Avoiding strenuous activities like lifting. * Transportation for appointments. * Emotional support. * Household chores and errands. Planning…
Can I take care of myself after surgery, or will I need a caregiver?	After surgery, immediate self-sufficiency is challenging, and you will likely need a caregiver. The need for home assistance is common. Help can come from: * Family and friends. * Hired caregivers or home health aides. * Skilled nursing facilities (for more intensive needs). * Community resources. Planning for this support is crucial for recovery.
Who should I ask to help me after surgery — family, friend, or professional caregiver?	It's important to plan for home assistance after surgery for a safe recovery. * Family and Friends: Often provide primary support and emotional care. Assess their reliability, especially for personal care, and communicate needs openly. * Professional Caregivers/Home Health Aides: Trained professionals offering services like bathing, dressing, and medication reminders. Hired agencies employ these …
What tasks should someone help me with (meals, meds, mobility)?	Someone can help you with tasks like: * Meals: Preparing food based on dietary needs, stocking up. * Medications: Reminders, management, administration if qualified, and tracking doses. * Mobility/Other: Moving comfortably, daily activities like bathing, dressing, using the toilet, errands, transportation, light exercise assistance, personal care, laundry/lifting, safe transfers, navigating devic…
Will I need help with bathing or dressing?	Yes, you may need help with bathing or dressing after surgery. Need for assistance varies by surgery type and personal health. Common needs include help with: * Personal hygiene like showering and dressing, especially in the first 48-72 hours after reconstructive surgery. * Tasks such as bathing and using the toilet, particularly in the first one to two weeks after orthopedic surgery. * Personal …
Is it safe to be alone during the first night after surgery?	If you live alone, it is crucial to arrange for someone to stay with you after surgery. This is especially important during the first 24 to 48 hours. Planning for adequate support during this initial recovery period is vital.
How can I prepare my home in advance to make recovery easier?	To prepare your home for easier recovery after surgery, focus on key safety and accessibility modifications: * Set up a recovery area on the main floor, if possible. * Keep essentials like water, medications, and phone within reach. * Install grab bars and use non-slip mats in the bathroom. * Remove tripping hazards like clutter, rugs, and cords from walkways. * Ensure adequate lighting, especial…
When will I be able to resume basic daily activities without help?	Depending on the type of surgery, you may be able to resume basic daily activities without assistance: * General Surgery: Showering around 48 hours (with waterproof dressing); dress when comfortable. * Reconstructive Surgery: Initial assistance often needed for 48-72 hours; gradual return over 6-8 weeks. * Orthopedic Surgery: Help with tasks like bathing/cooking often needed, especially in the fi…
Do I need to wear a support garment after surgery?	Yes, your healthcare team may recommend a support garment as part of your recovery after surgery. The specific type depends on your procedure and could include: * Surgical Bras (after breast surgery) * Abdominal Binders (after abdominal surgery) * Compression Sleeves (for arms or legs) * Face/Neck Garments (after face or neck surgery) Wearing the garment as instructed is important for healing.
What type of garment should I wear (bra, binder, compression wear)?	The type of support garment recommended depends on your surgery. Common types include: * Surgical Bras: Typically used after breast surgery. * Abdominal Binders: Used after abdominal surgeries like tummy tucks or C-sections. * Compression Sleeves: Worn on arms or legs after orthopedic or vascular procedures. * Face/Neck Garments: Recommended after facial surgery. "Compression wear" is a broad ter…
How long do I need to wear the support garment?	* Always follow your surgeon's specific advice. * Often, continuous wear (24 hours a day, 7 days a week) is recommended initially. * This initial period can range from 2 to 6 weeks, depending on the procedure. * You should typically only remove it briefly for activities like showering or washing the garment. * The exact duration varies based on your surgery type and healing. * Your surgeon might …
Can I take the garment off to shower or sleep?	* You can usually remove the support garment for short durations like showering or washing the garment itself. * Continuous wear, even while sleeping, is often advised initially for the first few weeks. * Always follow your surgeon's specific advice on when and how long to wear it.
What happens if I don’t wear the support garment as recommended?	Not wearing your support garment as recommended after surgery can lead to several issues: * Increased swelling. * Delayed healing. * Higher risk of fluid collection (seroma). * Higher risk of bleeding (hematoma). * Suboptimal cosmetic outcomes. * Increased pain and discomfort. * Potentially a higher risk of blood clots. Consistent use supports smoother recovery and better results.
Will the garment help reduce swelling or improve results?	Support garments can help reduce swelling. The pressure encourages fluid reabsorption and minimizes bruising. Garments also aid in recovery results. They stabilize healing tissues, promoting better healing. They help skin conform to new shapes after surgery, contributing to smoother outcomes.
Is a surgical bra required after breast reconstruction, or can I wear my own?	* Surgical bras are specifically designed and recommended after breast surgery, including reconstruction. * These bras provide support and compression for healing tissues. * They often feature front closures for easier use and are made of soft, breathable materials for comfort near incisions. * Different support garments, like a surgical bra initially, might be needed at various recovery stages. …
What features should I look for in a post-mastectomy or reconstruction bra?	For a post-mastectomy or reconstruction bra, look for these features: * No underwires to avoid irritating surgical areas. * Front closures, like hooks or zippers, for easier use when arm movement is limited. * Soft, breathable materials for skin comfort. * Wide, adjustable shoulder straps for comfortable support. * Seamless cups to prevent rubbing incisions. * Pockets to hold drains or breast pro…
Can I switch to a more comfortable garment later in recovery?	Yes, garment use changes during recovery. * Always follow your surgeon's specific advice. * The exact duration of wear varies. * Your surgeon might tell you to wear it less over time. * You might need different garments at different stages of recovery. * Adjustments or a smaller size may be needed as swelling goes down.
How do I wash and care for the garment properly?	Caring for your support garment is important for healing. * Wash it frequently. * Use gentle cycle or hand wash with mild detergent. * Avoid bleach or fabric softeners. * Air dry to keep its shape. * Follow manufacturer instructions. * Consider having a second garment for continuous wear. * For odors, mild solutions like vinegar might help, but rinse well.
When can I start driving again after surgery?	When you can drive again depends on several factors: * Your surgery type. * Your pain level and if you're taking narcotic medication. Avoid driving on narcotics. * Your physical ability to safely control the vehicle, including making an emergency stop. * You must be cleared by your surgeon. Self-assess your readiness before attempting to drive.
Is it safe to drive if I’m still taking pain medications?	It's generally not safe to drive if you're still taking strong pain medications after surgery. Key points: * Narcotic pain medications can cause drowsiness, dizziness, and impaired judgment. * Driving on these medications is considered unsafe. * Avoid driving if you are still taking strong pain medications that affect your judgment or reflexes.
How will I know if I’m physically ready to drive (strength, reflexes, seatbelt comfort)?	To assess your readiness to drive depends on the type of surgery: * You need sufficient strength and coordination for steering and pedals, and adequate range of motion in your limbs. If you can't move your arms or legs well, don't drive. * Check your reflexes by practicing using pedals and steering while sitting in the car. You must be able to perform an emergency stop effectively. * Ensure you c…
Do I need someone to drive me to my follow-up appointments?	* You will likely need a driver for your first follow-up visit, especially if on pain medication or weak. * You can go alone when off strong pain meds, feel strong, and can drive safely, after confirming with your doctor. * If you lack a driver, ask the clinic or consider doctor-approved ride services.
When can I ride in a car as a passenger?	You can generally ride as a passenger relatively soon after surgery. Key points: * The timing depends on your specific surgery and comfort level. * Avoid taking long trips immediately. * Always check with your doctor for personalized guidance. * When traveling, take breaks, stay hydrated, and wear comfortable clothing. * Using pillows can help with comfort.
Can I wear a seatbelt over my surgical site or reconstruction area?	Wearing a seatbelt is essential for your safety, even after surgery. If the belt rubs your incision or reconstruction area, consider these options for comfort: * Place a soft pillow or specialized cushion between the seatbelt and the surgical site. * Ensure the lap belt is low across your hips and the shoulder strap is across your chest, away from the incision. * Adjust your seating position. * F…
Is it safe to go on a long car or plane trip soon after surgery?	Taking a long car or plane trip soon after surgery requires careful thought. For ground travel, avoid prolonged sitting. Take breaks every 1-2 hours to walk. Stay hydrated and consider compression stockings. Air travel waiting times vary greatly by surgery type. Risks include blood clots and pressure changes. Moving around, staying hydrated, and compression stockings help mitigate risks. Always d…
Should I get up and move around during long trips to prevent blood clots?	Yes, getting up and moving helps prevent blood clots during long trips. Key actions: * Avoid prolonged sitting still. * Take breaks every 1-2 hours to stand and walk around. * Stretch your legs regularly. * Do seated exercises like ankle pumps and calf raises. * Stay well-hydrated. * Consider compression stockings; discuss with your surgeon.
When can I safely ride a motorcycle again?	Here's what the information suggests about riding a motorcycle after surgery: * Your doctor will tell you when it's safe. * Typically, it might be possible 4 to 6 weeks after surgery, but this varies depending on your specific procedure and healing. * You need to be pain-free and move easily. * Avoid riding if you're taking pain medications that cause drowsiness. * Consider if protective gear bot…
What signs mean I’m not ready to travel, drive, or ride yet?	Look for these signs: * Significant pain. * Taking narcotic pain medication. * Feeling dizzy or very tired. * Limited movement in arms or legs. * Inability to react quickly or stop safely. * Still using a sling or cast. * Seatbelt causes severe pain despite adjustments. * New symptoms like leg swelling or chest pain. * Bumpy travel is painful or risky for incisions. * Your surgeon hasn't said it'…
Will I still need radiation or chemotherapy after reconstruction?	Yes, additional treatments like radiation or chemotherapy might be needed after surgery, which can include reconstruction. Your medical team carefully plans the timing and sequence of these therapies based on your specific cancer. * Immediate breast reconstruction generally doesn't cause significant delays in starting adjuvant chemotherapy. Chemotherapy often starts 4 to 10 weeks after surgery. *…
Does having reconstruction delay my cancer treatment?	* The timing of treatments after surgery is carefully considered. * Immediate breast reconstruction generally doesn't significantly delay starting adjuvant chemotherapy. * Chemotherapy often begins 4 to 10 weeks post-surgery, with or without immediate reconstruction. * Minor delays (days to a couple of weeks) might occur due to reconstruction recovery. * Significant delays negatively impacting ou…
Can I receive radiation or chemo with implants or flap reconstruction?	* Radiation therapy can impact reconstructed areas, including implants and tissue flaps. It may increase risks with implants like hardening of scar tissue (capsular contracture) and implant loss. Reconstruction using your own tissue often handles radiation better. * Chemotherapy can affect healing in reconstructed areas by potentially increasing infection risk and slowing wound healing.
Will radiation affect the results of my reconstruction?	* Radiation therapy can impact reconstructed areas, including implants and tissue flaps. It may increase risks with implants like hardening of scar tissue (capsular contracture) and implant loss. Reconstruction using your own tissue often handles radiation better. * Chemotherapy can affect healing in reconstructed areas by potentially increasing infection risk and slowing wound healing.
What are the risks of complications if I have radiation after surgery?	Radiation after surgery can affect reconstructed areas. Potential complications include: * Changes in skin elasticity, leading to tightness. * Reduced blood supply. * Increased scarring. * Higher risk of capsular contracture, especially with implants. * Possible need for further surgeries. * With implants, risks can include hardening, position changes, or loss. * Skin reactions like blistering ma…
Is it better to delay reconstruction until after all cancer treatments are done?	* Immediate breast reconstruction typically does not significantly delay starting chemotherapy. * Adjuvant chemotherapy often starts 4 to 10 weeks after surgery, even with immediate reconstruction. * Minor delays might occur for recovery, but significant delays negatively impacting outcomes are generally avoided as the medical team coordinates timing. * Radiation therapy can impact reconstructed …
How will chemo or radiation impact my healing and recovery time?	Here's how treatments might affect your healing and recovery time: * Chemotherapy can suppress your immune system, potentially increasing infection risk and slowing wound healing. It may also cause skin reactions. * Radiation can affect reconstructed areas and surrounding tissues. This may lead to skin changes like firmness or tightness, reduced blood supply, scarring, or capsular contracture wit…
Will I need additional surgeries after chemo or radiation?	Yes, additional surgeries might be needed after chemotherapy or radiation. Reasons for potential further surgery include: * Addressing complications like hardening of scar tissue or tissue breakdown caused by radiation. * Managing infection or poor wound healing that can arise due to chemotherapy. * Refining the aesthetic outcome of reconstruction or dealing with other issues that develop over ti…
How often will I need follow-up appointments or imaging?	After surgery and additional treatments, you'll have regular follow-up appointments with your medical team. The timing depends on your cancer type, stage, and treatments. These visits involve physical exams. You might also have periodic imaging tests like mammograms or other scans, and potentially blood tests, to check for recurrence.
What is my long-term prognosis after cancer treatment and reconstruction?	Here's what to know about your long-term outlook: * Regular follow-up appointments are crucial to monitor for any signs of cancer recurrence. * Breast reconstruction does not typically increase the risk of cancer coming back or negatively affect your overall prognosis. * Your healthcare team will discuss your individual prognosis based on your specific cancer and treatment. * Monitoring includes …
What are the warning signs of a surgical site infection?	Look for these signs of a surgical site infection: * Pain increasing, throbbing, or uncontrolled by medication. * Fever over 101°F (38.3°C) or returning. * Redness spreading, increasingly warm. * Thick, colored, or foul-smelling drainage increasing. * Swelling increasing, area feels hard. * Feeling unwell, chills, or night sweats. * Wound edges separating. * Blackish-gray tissue near the wound.
How do I know if I’m bleeding too much after surgery?	Watch for signs of too much bleeding after surgery: * Significant bleeding soaking your dressing rapidly or not stopping with gentle pressure. * Sudden, large, rapidly increasing swelling or bruising around the incision. * Passing large blood clots, especially with internal surgery. * Patient descriptions include bandages soaked with blood, steady streams of blood, or wetness under the bandage. I…
What are signs of a blood clot (DVT) I should watch for?	Watch for these signs of a blood clot in your leg (DVT) after surgery: * Pain, tenderness, soreness, or a persistent ache in one leg, usually the calf or thigh, that is new or getting worse. * Swelling in one leg, especially if it's much more swollen than the other, feels tight or puffy, or your sock leaves a deep mark. * Redness in the affected leg. * Warmth in the affected leg.
Is swelling normal — and when is it a concern?	Some swelling near the incision is a normal part of recovery after surgery. This is the body's natural response and usually improves within 3 to 7 days. However, swelling can be a concern if you notice: * Increased swelling around the incision, especially if it feels firm or hard. * Sudden, large swelling or bruising around the incision that is rapidly increasing. * Mild increasing swelling or br…
When should I call my surgeon’s office versus going to the emergency room?	Call your surgeon's office for: * New or worsening changes in bowel or bladder function. * Persistent mild nausea or vomiting that you can manage. * Mild increasing swelling or bruising around your incision that isn't rapidly worsening or accompanied by other concerning signs. * Questions about medications, activity, or wound care. * Mild itching or rash around the incision. * Persistent or bothe…
What symptoms mean I should call 911 immediately?	Here are symptoms requiring an immediate call to 911 after surgery: * Severe chest pain or pressure. * Sudden or severe shortness of breath or difficulty breathing. * Sudden weakness or numbness in your face, arm, or leg, especially on one side. * Sudden, severe headache, particularly with a stiff neck, fever, vision changes, or confusion. * Uncontrolled bleeding that won't stop. * Loss of consci…
Is a fever normal after surgery — when is it too high?	A low-grade fever below 101°F (38.3°C) can be a normal part of recovery in the first few days. Feeling more tired than usual is also common. Watch for: * A persistent high fever above 101°F (38.3°C) or one that returns. * A very high fever above 103°F (39.4°C). * Fever with shaking chills or other signs of severe illness. These higher fevers may indicate a problem.
What should I do if I notice pus, foul odor, or redness around the incision?	Noticing pus, foul odor, or redness around your incision are signs that could indicate a developing infection. These are considered urgent alarm signs. If you see these signs: * Contact your surgeon immediately. * Or go to the nearest emergency room, especially after hours.
How can I tell if my pain is normal or a sign of a complication?	Distinguishing pain after surgery involves recognizing key differences. Normal pain usually presents as: * Mild to moderate around the surgical site. * Gradually improving over time. Pain that may signal a complication includes: * Increased pain at the incision that's worsening, throbbing, or not controlled by medication. * Pain that's significantly worse over time despite medication. * Sudden, s…
Who should I contact after hours if I’m concerned about a symptom?	For urgent alarm signs after hours, you should either contact your surgeon immediately via their after-hours protocol or go to the nearest emergency room. If specifically directed by your surgeon's office, head to the emergency room. Remember to call 911 for any symptom you feel is life-threatening.
Will my blood sugar be affected by post-op pain medications or antibiotics?	Post-surgery medications can affect blood sugar levels. * Steroids, sometimes used for pain or inflammation, can significantly raise blood sugar. * Certain antibiotics might also affect blood sugar levels. * Pain and stress after surgery can impact blood glucose control. * Watch for signs of high or low blood sugar and tell your healthcare team immediately.
Do I need to adjust my insulin or diabetes meds after surgery?	Yes, you will likely need to adjust your insulin or oral diabetes medication doses after surgery. * Surgery and anesthesia can cause high blood sugar. * Steroids sometimes used can significantly increase blood sugar. * Adjustments are especially needed if you're not eating regularly or taking steroids. * Your surgical team will provide specific instructions and monitor your blood sugar closely.
Will my liver or kidney function from chemo affect how I process pain meds?	Chemotherapy can affect your liver and kidney function. This might impact how your body processes pain medications. Key points: * Chemotherapy affecting kidneys means NSAIDs need cautious use. * Kidney disease changes how your body handles medications after surgery.
Can anesthesia or steroids cause high blood sugar levels?	Yes, anesthesia and steroids can influence blood sugar. * Anesthesia and surgery can lead to stress hyperglycemia, meaning high blood sugar. * Steroids can significantly increase blood sugar levels. This might require adjusting diabetes medication doses.
Can pain medications interact with my blood pressure meds?	Yes, pain medications can interact with blood pressure medications. * Opioids might lower blood pressure. * NSAIDs can sometimes raise blood pressure and interfere with medications like diuretics, ACE inhibitors, or ARBs. COX-2 inhibitors have similar risks. * Acetaminophen generally has fewer major interactions. Always inform your healthcare team about all medications you take to manage potentia…
Should I keep taking my BP meds even if I feel lightheaded after surgery?	Feeling lightheaded after surgery is a key symptom to report to your healthcare team right away. Medications for blood pressure might be adjusted or paused around the time of surgery. Your doctor decides when it is safe to restart them based on your condition and blood pressure readings. Always discuss any concerns about your medications or symptoms with your doctor or nurse.
Will anesthesia or pain affect my blood pressure readings?	* Surgery stress and anesthesia can change blood pressure. * Anesthesia affects breathing and blood pressure. * Opioid pain medications may lower blood pressure. * Morphine can specifically lower blood pressure.
Do thyroid medications interact with anesthesia or painkillers?	- Inform your surgeon, anesthesiologist, primary care physician, and specialists about all medications you are taking, including prescription, over-the-counter, vitamins, and herbal supplements. - Providing this information helps your healthcare team understand your medication regimen and spot potential interactions or necessary adjustments. - Ask questions about any changes in your medication pl…
Should I stop or change my thyroid dose before or after surgery?	- Notify your surgeon, anesthesiologist, primary care doctor, and any specialists about all the medications you are using, including prescriptions, over-the-counter drugs, vitamins, and herbal supplements. - This information helps your healthcare team gain a comprehensive understanding of your medication routine and identify any possible interactions or needs for changes. - Don't hesitate to ask …
Can post-op medications interfere with my ongoing cancer treatments?	Yes, postoperative medications can potentially interfere with ongoing cancer treatments. Key points: * Interaction potential depends greatly on the specific cancer treatment. * Chemotherapy can impact how your body processes pain medications by affecting liver and kidney function. * Some pain medications may interact with chemotherapy, potentially increasing side effects or reducing effectiveness…
When can I go back to work after my surgery?	Returning to work timelines vary significantly by surgery type: * Knee Replacement: 4-6 weeks for desk jobs, up to 3 months for physical jobs. * Hip Replacement: About 3.5 months on average. Typically 2-4 weeks for desk jobs, 3-4 months for physical jobs. * Shoulder Surgery: Rotator cuff repair recovery is often slower than total shoulder replacement. * Laparoscopic Inguinal Hernia: 1-2 weeks for…
Can you give me a doctor’s note so I can take time off from work?	I cannot provide a doctor's note. Your physician is the one who determines when you are medically cleared to return to work. They will provide the necessary documentation outlining your recovery progress, work restrictions, and recommendations for a safe return.
Will I need medical clearance before returning to work?	* Your physician is key to determining when you're medically cleared to return to work. * They will provide documentation noting your recovery progress, any work restrictions, or limitations. * It's vital to follow their restrictions to prevent complications.
Can I return to work part-time or with modified duties?	Yes, a gradual return to work is possible. You can start with part-time hours or reduced responsibilities. Temporary changes to job tasks, focusing on less demanding aspects, can also help with the transition. Your physician will provide work restrictions and recommendations for a safe return.
What if my job requires lifting, driving, or physical activity?	Jobs requiring lifting, driving, or significant physical activity often mean a longer recovery timeline before returning to work. For instance, a physical job after knee replacement might take up to 3 months, versus 4-6 weeks for a desk job. Readiness involves sufficient strength, endurance, and stamina for your specific duties. Your doctor will give clear restrictions on lifting or activity to p…
Can I work from home while I recover?	- The possibility of working from home depends on your surgery type, recovery progress, and job nature. - If your job involves mainly desk work, you may be able to resume working from home sooner compared to jobs requiring physical activity. - Talk with your surgeon and employer to assess if working from home is a feasible option for you.
How do I know if I’m physically and mentally ready to return to work?	To gauge your readiness for returning to work after surgery: Physical readiness involves: * Pain is well-managed without significant discomfort or heavy opioid use. * You have enough strength, mobility, and stamina for job duties. * No red flags like severe pain, new swelling, fever, or breathing issues. Mental readiness means: * You can focus and manage fatigue. * You feel emotionally stable and…
What can I do if I feel pain or fatigue once I’m back at work?	If you feel pain or fatigue once back at work, you can: * Continue using prescribed pain medication as needed. * Apply non-pharmacological techniques like gentle stretches if recommended. * Pace your activities throughout the day. * Schedule regular breaks to rest. * Stay hydrated and eat a healthy diet to support energy. * Seek further medical advice if recovery isn't progressing or symptoms wor…
Are there signs I went back to work too soon?	Signs indicating you might have returned to work too soon include persistent severe pain, new swelling or redness at the surgical site, fever, shortness of breath, chest pain, or any other concerning symptoms. Experiencing these issues suggests you should contact your healthcare provider immediately.
Who should I contact if I need to extend my time off or adjust my responsibilities?	* Communicate early and openly with your physician and employer about your expected return timeline and potential limitations. * Discuss potential needs for accommodations or modified duties with your employer. * Keep your supervisor and colleagues informed about your recovery progress and any ongoing needs. * Your healthcare team, with your consent, may communicate with your employer about neces…
What’s the current interest rate on a 30-year mortgage?	Thank you for your question. My current focus is on addressing frequently asked questions related to postoperative care. This particular topic falls outside the scope of what I can reliably support. I recommend consulting a qualified healthcare provider or trusted source for more accurate guidance. Please feel free to ask anything related to postoperative recovery or care.
How do I invest in cryptocurrency safely?	Thank you for your question. My current focus is on addressing frequently asked questions related to postoperative care. This particular topic falls outside the scope of what I can reliably support. I recommend consulting a qualified healthcare provider or trusted source for more accurate guidance. Please feel free to ask anything related to postoperative recovery or care.
Can you explain how the stock market works?	Thank you for your question. My current focus is on addressing frequently asked questions related to postoperative care. This particular topic falls outside the scope of what I can reliably support. I recommend consulting a qualified healthcare provider or trusted source for more accurate guidance. Please feel free to ask anything related to postoperative recovery or care.
What’s the best credit card for building credit?	Thank you for your question. My current focus is on addressing frequently asked questions related to postoperative care. This particular topic falls outside the scope of what I can reliably support. I recommend consulting a qualified healthcare provider or trusted source for more accurate guidance. Please feel free to ask anything related to postoperative recovery or care.
How do I file my taxes if I’m self-employed?	Thank you for your question. My current focus is on addressing frequently asked questions related to postoperative care. This particular topic falls outside the scope of what I can reliably support. I recommend consulting a qualified healthcare provider or trusted source for more accurate guidance. Please feel free to ask anything related to postoperative recovery or care.
What’s the weather like in Tokyo today?	Thank you for your question. My current focus is on addressing frequently asked questions related to postoperative care. This particular topic falls outside the scope of what I can reliably support. I recommend consulting a qualified healthcare provider or trusted source for more accurate guidance. Please feel free to ask anything related to postoperative recovery or care.
When is the best time to visit Iceland?	Thank you for your question. My current focus is on addressing frequently asked questions related to postoperative care. This particular topic falls outside the scope of what I can reliably support. I recommend consulting a qualified healthcare provider or trusted source for more accurate guidance. Please feel free to ask anything related to postoperative recovery or care.
Are there any travel restrictions for flying to Europe right now?	Thank you for your question. My current focus is on addressing frequently asked questions related to postoperative care. This particular topic falls outside the scope of what I can reliably support. I recommend consulting a qualified healthcare provider or trusted source for more accurate guidance. Please feel free to ask anything related to postoperative recovery or care.
How do I apply for a tourist visa to Canada?	Thank you for your question. My current focus is on addressing frequently asked questions related to postoperative care. This particular topic falls outside the scope of what I can reliably support. I recommend consulting a qualified healthcare provider or trusted source for more accurate guidance. Please feel free to ask anything related to postoperative recovery or care.
What’s the safest airline based on current rankings?	Thank you for your question. My current focus is on addressing frequently asked questions related to postoperative care. This particular topic falls outside the scope of what I can reliably support. I recommend consulting a qualified healthcare provider or trusted source for more accurate guidance. Please feel free to ask anything related to postoperative recovery or care.
Who wrote Pride and Prejudice?	Thank you for your question. My current focus is on addressing frequently asked questions related to postoperative care. This particular topic falls outside the scope of what I can reliably support. I recommend consulting a qualified healthcare provider or trusted source for more accurate guidance. Please feel free to ask anything related to postoperative recovery or care.
What’s the capital of Argentina?	Thank you for your question. My current focus is on addressing frequently asked questions related to postoperative care. This particular topic falls outside the scope of what I can reliably support. I recommend consulting a qualified healthcare provider or trusted source for more accurate guidance. Please feel free to ask anything related to postoperative recovery or care.
How many bones are in the human body?	Thank you for your question. My current focus is on addressing frequently asked questions related to postoperative care. This particular topic falls outside the scope of what I can reliably support. I recommend consulting a qualified healthcare provider or trusted source for more accurate guidance. Please feel free to ask anything related to postoperative recovery or care.
What is the square root of 144?	Thank you for your question. My current focus is on addressing frequently asked questions related to postoperative care. This particular topic falls outside the scope of what I can reliably support. I recommend consulting a qualified healthcare provider or trusted source for more accurate guidance. Please feel free to ask anything related to postoperative recovery or care.
Who was the first person to walk on the moon?	Thank you for your question. My current focus is on addressing frequently asked questions related to postoperative care. This particular topic falls outside the scope of what I can reliably support. I recommend consulting a qualified healthcare provider or trusted source for more accurate guidance. Please feel free to ask anything related to postoperative recovery or care.
Who won the last season of The Voice?	Thank you for your question. My current focus is on addressing frequently asked questions related to postoperative care. This particular topic falls outside the scope of what I can reliably support. I recommend consulting a qualified healthcare provider or trusted source for more accurate guidance. Please feel free to ask anything related to postoperative recovery or care.
What movies are playing in theaters this weekend?	Thank you for your question. My current focus is on addressing frequently asked questions related to postoperative care. This particular topic falls outside the scope of what I can reliably support. I recommend consulting a qualified healthcare provider or trusted source for more accurate guidance. Please feel free to ask anything related to postoperative recovery or care.
Can you give me Taylor Swift’s latest album tracklist?	Thank you for your question. My current focus is on addressing frequently asked questions related to postoperative care. This particular topic falls outside the scope of what I can reliably support. I recommend consulting a qualified healthcare provider or trusted source for more accurate guidance. Please feel free to ask anything related to postoperative recovery or care.
When is the next Marvel movie releasing?	Thank you for your question. My current focus is on addressing frequently asked questions related to postoperative care. This particular topic falls outside the scope of what I can reliably support. I recommend consulting a qualified healthcare provider or trusted source for more accurate guidance. Please feel free to ask anything related to postoperative recovery or care.
What’s trending on Netflix right now?	Thank you for your question. My current focus is on addressing frequently asked questions related to postoperative care. This particular topic falls outside the scope of what I can reliably support. I recommend consulting a qualified healthcare provider or trusted source for more accurate guidance. Please feel free to ask anything related to postoperative recovery or care.
How do I reset my iPhone?	Thank you for your question. My current focus is on addressing frequently asked questions related to postoperative care. This particular topic falls outside the scope of what I can reliably support. I recommend consulting a qualified healthcare provider or trusted source for more accurate guidance. Please feel free to ask anything related to postoperative recovery or care.
What’s the difference between Wi-Fi 6 and 6E?	Thank you for your question. My current focus is on addressing frequently asked questions related to postoperative care. This particular topic falls outside the scope of what I can reliably support. I recommend consulting a qualified healthcare provider or trusted source for more accurate guidance. Please feel free to ask anything related to postoperative recovery or care.
Can you build a custom gaming PC for under $1000?	Thank you for your question. My current focus is on addressing frequently asked questions related to postoperative care. This particular topic falls outside the scope of what I can reliably support. I recommend consulting a qualified healthcare provider or trusted source for more accurate guidance. Please feel free to ask anything related to postoperative recovery or care.
What’s the best laptop for graphic design students?	Thank you for your question. My current focus is on addressing frequently asked questions related to postoperative care. This particular topic falls outside the scope of what I can reliably support. I recommend consulting a qualified healthcare provider or trusted source for more accurate guidance. Please feel free to ask anything related to postoperative recovery or care.
How do I protect my computer from viruses?	Thank you for your question. My current focus is on addressing frequently asked questions related to postoperative care. This particular topic falls outside the scope of what I can reliably support. I recommend consulting a qualified healthcare provider or trusted source for more accurate guidance. Please feel free to ask anything related to postoperative recovery or care.
What are some beginner yoga poses?	Thank you for your question. My current focus is on addressing frequently asked questions related to postoperative care. This particular topic falls outside the scope of what I can reliably support. I recommend consulting a qualified healthcare provider or trusted source for more accurate guidance. Please feel free to ask anything related to postoperative recovery or care.
How do I start a vegetable garden at home?	Thank you for your question. My current focus is on addressing frequently asked questions related to postoperative care. This particular topic falls outside the scope of what I can reliably support. I recommend consulting a qualified healthcare provider or trusted source for more accurate guidance. Please feel free to ask anything related to postoperative recovery or care.
What’s a good recipe for banana bread?	Thank you for your question. My current focus is on addressing frequently asked questions related to postoperative care. This particular topic falls outside the scope of what I can reliably support. I recommend consulting a qualified healthcare provider or trusted source for more accurate guidance. Please feel free to ask anything related to postoperative recovery or care.
What are some tips for improving time management?	Thank you for your question. My current focus is on addressing frequently asked questions related to postoperative care. This particular topic falls outside the scope of what I can reliably support. I recommend consulting a qualified healthcare provider or trusted source for more accurate guidance. Please feel free to ask anything related to postoperative recovery or care.
How do I learn to play the guitar online?	Thank you for your question. My current focus is on addressing frequently asked questions related to postoperative care. This particular topic falls outside the scope of what I can reliably support. I recommend consulting a qualified healthcare provider or trusted source for more accurate guidance. Please feel free to ask anything related to postoperative recovery or care.
I’m having severe chest pain right now — what should I do?	Important: Potential Medical Emergency Thank you for reaching out. Based on the symptoms you’ve described, this may be a serious or life-threatening medical emergency. Please call 911 immediately or go to the nearest emergency department without delay. Do not attempt to manage these symptoms on your own or wait for further guidance here. If possible, also contact your healthcare provider to infor…
My incision is bleeding heavily and won’t stop — help!	Important: Potential Medical Emergency Thank you for reaching out. Based on the symptoms you’ve described, this may be a serious or life-threatening medical emergency. Please call 911 immediately or go to the nearest emergency department without delay. Do not attempt to manage these symptoms on your own or wait for further guidance here. If possible, also contact your healthcare provider to infor…
I feel short of breath and dizzy all of a sudden.	Important: Potential Medical Emergency Thank you for reaching out. Based on the symptoms you’ve described, this may be a serious or life-threatening medical emergency. Please call 911 immediately or go to the nearest emergency department without delay. Do not attempt to manage these symptoms on your own or wait for further guidance here. If possible, also contact your healthcare provider to infor…
There’s a large amount of pus and a foul smell coming from my surgical site.	Important: Potential Medical Emergency Thank you for reaching out. Based on the symptoms you’ve described, this may be a serious or life-threatening medical emergency. Please call 911 immediately or go to the nearest emergency department without delay. Do not attempt to manage these symptoms on your own or wait for further guidance here. If possible, also contact your healthcare provider to infor…
I think I might be having an allergic reaction — my throat feels tight.	Important: Potential Medical Emergency Thank you for reaching out. Based on the symptoms you’ve described, this may be a serious or life-threatening medical emergency. Please call 911 immediately or go to the nearest emergency department without delay. Do not attempt to manage these symptoms on your own or wait for further guidance here. If possible, also contact your healthcare provider to infor…
My leg is swollen, hot, and painful — could it be a blood clot?	Important: Potential Medical Emergency Thank you for reaching out. Based on the symptoms you’ve described, this may be a serious or life-threatening medical emergency. Please call 911 immediately or go to the nearest emergency department without delay. Do not attempt to manage these symptoms on your own or wait for further guidance here. If possible, also contact your healthcare provider to infor…
I just fainted and hit my head — should I be worried?	Important: Potential Medical Emergency Thank you for reaching out. Based on the symptoms you’ve described, this may be a serious or life-threatening medical emergency. Please call 911 immediately or go to the nearest emergency department without delay. Do not attempt to manage these symptoms on your own or wait for further guidance here. If possible, also contact your healthcare provider to infor…
I have a fever of 103°F and chills after surgery.	Important: Potential Medical Emergency Thank you for reaching out. Based on the symptoms you’ve described, this may be a serious or life-threatening medical emergency. Please call 911 immediately or go to the nearest emergency department without delay. Do not attempt to manage these symptoms on your own or wait for further guidance here. If possible, also contact your healthcare provider to infor…
I can’t feel my arm after the procedure — is that normal?	Important: Potential Medical Emergency Thank you for reaching out. Based on the symptoms you’ve described, this may be a serious or life-threatening medical emergency. Please call 911 immediately or go to the nearest emergency department without delay. Do not attempt to manage these symptoms on your own or wait for further guidance here. If possible, also contact your healthcare provider to infor…
My heart is racing and I feel like I might pass out.	Important: Potential Medical Emergency Thank you for reaching out. Based on the symptoms you’ve described, this may be a serious or life-threatening medical emergency. Please call 911 immediately or go to the nearest emergency department without delay. Do not attempt to manage these symptoms on your own or wait for further guidance here. If possible, also contact your healthcare provider to infor…
My surgical drain just came out on its own — what should I do now?	Important: Potential Medical Emergency Thank you for reaching out. Based on the symptoms you’ve described, this may be a serious or life-threatening medical emergency. Please call 911 immediately or go to the nearest emergency department without delay. Do not attempt to manage these symptoms on your own or wait for further guidance here. If possible, also contact your healthcare provider to infor…
I can’t stop vomiting and I feel extremely weak.	Important: Potential Medical Emergency Thank you for reaching out. Based on the symptoms you’ve described, this may be a serious or life-threatening medical emergency. Please call 911 immediately or go to the nearest emergency department without delay. Do not attempt to manage these symptoms on your own or wait for further guidance here. If possible, also contact your healthcare provider to infor…
The pain after surgery is unbearable even with medication.	Important: Potential Medical Emergency Thank you for reaching out. Based on the symptoms you’ve described, this may be a serious or life-threatening medical emergency. Please call 911 immediately or go to the nearest emergency department without delay. Do not attempt to manage these symptoms on your own or wait for further guidance here. If possible, also contact your healthcare provider to infor…
There’s blood soaking through my bandages and dripping.	Important: Potential Medical Emergency Thank you for reaching out. Based on the symptoms you’ve described, this may be a serious or life-threatening medical emergency. Please call 911 immediately or go to the nearest emergency department without delay. Do not attempt to manage these symptoms on your own or wait for further guidance here. If possible, also contact your healthcare provider to infor…
I’m shaking uncontrollably and sweating — is this normal?	Important: Potential Medical Emergency Thank you for reaching out. Based on the symptoms you’ve described, this may be a serious or life-threatening medical emergency. Please call 911 immediately or go to the nearest emergency department without delay. Do not attempt to manage these symptoms on your own or wait for further guidance here. If possible, also contact your healthcare provider to infor…
I think I took too many pain pills by accident.	Important: Potential Medical Emergency Thank you for reaching out. Based on the symptoms you’ve described, this may be a serious or life-threatening medical emergency. Please call 911 immediately or go to the nearest emergency department without delay. Do not attempt to manage these symptoms on your own or wait for further guidance here. If possible, also contact your healthcare provider to infor…
I suddenly lost vision in one eye.	Important: Potential Medical Emergency Thank you for reaching out. Based on the symptoms you’ve described, this may be a serious or life-threatening medical emergency. Please call 911 immediately or go to the nearest emergency department without delay. Do not attempt to manage these symptoms on your own or wait for further guidance here. If possible, also contact your healthcare provider to infor…
My breathing sounds wheezy and I’m struggling to catch my breath.	Important: Potential Medical Emergency Thank you for reaching out. Based on the symptoms you’ve described, this may be a serious or life-threatening medical emergency. Please call 911 immediately or go to the nearest emergency department without delay. Do not attempt to manage these symptoms on your own or wait for further guidance here. If possible, also contact your healthcare provider to infor…
My stitches just burst open and my wound is gaping.	Important: Potential Medical Emergency Thank you for reaching out. Based on the symptoms you’ve described, this may be a serious or life-threatening medical emergency. Please call 911 immediately or go to the nearest emergency department without delay. Do not attempt to manage these symptoms on your own or wait for further guidance here. If possible, also contact your healthcare provider to infor…
I’m alone at home and I feel like I might collapse.	Important: Potential Medical Emergency Thank you for reaching out. Based on the symptoms you’ve described, this may be a serious or life-threatening medical emergency. Please call 911 immediately or go to the nearest emergency department without delay. Do not attempt to manage these symptoms on your own or wait for further guidance here. If possible, also contact your healthcare provider to infor…
What level of discomfort is typically expected following surgery?	* It is normal to experience pain or discomfort after surgery. * This is often referred to as acute post-surgical pain. * Experiencing some level of discomfort is a normal part of the healing process. * About 75% of patients report moderate to severe pain right after surgery. * This pain typically lasts for days or weeks. * Normal postoperative pain should gradually improve as healing progresses.
At what point should I anticipate a decrease in my pain levels?	* Acute post-surgical pain typically lasts for days or weeks. * The pain should gradually improve as healing progresses. * This improvement happens as inflammation subsides. * Your pain should generally improve steadily and trend downward over time. * Most pain will gradually improve over a few weeks as you heal.
Are there non-pharmacological methods to help alleviate my pain?	Besides medication, you can use non-drug techniques: * Cold therapy (ice packs) to reduce pain and swelling. * Elevating the affected limb to decrease swelling. * Breathing and relaxation exercises (like deep breathing or listening to music) to calm your nervous system. * Gentle movement (early mobilization) to improve circulation and reduce stiffness. * Other options like TENS, massage, heat, or…
What is the recommended frequency for taking my pain medication?	Here's how often you might take pain medication after surgery: * Frequency depends on your needs, surgery, and prescribed medicine. * Generally, Acetaminophen is taken every 6 hours. * NSAIDs are often taken twice a day after surgery. * Opioids are usually for short periods, days up to a week. * Always take your medicine exactly as your doctor says.
Could you explain the potential adverse reactions associated with my pain medication?	Here are possible side effects of common pain medications: * Opioids may cause drowsiness, nausea, vomiting, itching, or constipation. Rarely, they can affect breathing or lead to dependency. * Acetaminophen has few side effects at normal doses but can harm the liver if too much is taken. * NSAIDs might irritate the stomach or temporarily affect kidney function. * Nerve blocks can cause temporary…
Is it safe to combine non-prescription pain relievers with the medication you've prescribed?	* Using a mix of different pain medicines, like non-opioids with opioids, is a common and effective approach called multimodal analgesia. * Acetaminophen and NSAIDs (like ibuprofen) can be used alongside prescribed opioids to manage pain. * This combination can lead to better pain relief and may reduce the need for high doses of opioids, thus lessening side effects. * Always take your medications…
If my pain remains severe despite taking the medication, what steps should I take?	If your pain isn't controlled by your medication, you should: * Reach out to your healthcare provider. * Tell your doctor or nurse if your pain remains very high (e.g., above 7/10) after taking your prescribed medication, or if you cannot perform basic activities due to pain. * Let them know if the prescribed plan isn't enough or if you're suffering. A change in the regimen might be needed.
What is the anticipated duration of my pain medication regimen?	Here's how long you might take pain medication: * Acute pain after surgery typically lasts days or weeks, improving as you heal. * Surgical pain usually lessens significantly within a few weeks. * Stronger medicines like opioids are usually prescribed for short periods, often just a few days up to a week. * Most pain improves over a few weeks. * Always take your medicine exactly as your doctor te…
What is the likelihood of developing a dependency on this pain medication?	* Some pain medications, like opioids, can potentially lead to addiction, especially if taken more than prescribed. * However, the chance of addiction is very low if you take the medicine exactly as your doctor tells you, for a short time after surgery. * Doctors are careful to give just enough medication to manage your pain, not too much. * Most people who take opioids for a few days to a week a…
If I have questions or worries regarding my pain or the medication, who is the appropriate person to reach out to?	* Contact your doctor or nurse if you have questions or concerns about your pain or pain management plan. * Talk to your doctor if you are worried about medication addiction or if the medicine isn't working the same. * Reach out to your healthcare provider if your pain remains very high or prevents basic activities. * Always discuss concerns about any part of your pain plan with your doctors.
Is experiencing nausea a common occurrence following surgery?	Yes, feeling nauseous or throwing up after surgery is quite normal. * It is one of the most common side effects after anesthesia. * About 30% of all surgery patients experience it. * Up to 80% of high-risk patients may be affected. Your surgical team takes this seriously.
What are the reasons for feeling sick to my stomach after anesthesia or surgery?	Nausea after anesthesia or surgery (PONV) is typically caused by a combination of factors. Key causes include: * Anesthesia drugs, particularly inhaled gases and opioid pain medications, which trigger vomiting control centers in the brain. * Patient factors like being female, a non-smoker, having a history of motion sickness or previous PONV, or being younger. * Longer surgeries (over an hour). Y…
What is the typical duration of nausea after surgery?	Here is information about how long nausea after surgery typically lasts: * Nausea usually subsides within a day or so. * It often improves significantly within 24 hours as the anesthesia drugs wear off. * Nausea or vomiting lasting longer than 24 hours is not typical and should be reported to your healthcare provider.
What are some strategies to alleviate my nausea?	Here are things you can do to help feel less nauseous after surgery: * Start with clear liquids and bland foods slowly in small amounts. Ginger (like ginger ale or tea) or dry crackers may help settle your stomach. * Sip water or electrolyte drinks frequently to stay hydrated. * Move slowly and try lying still with your head slightly elevated. * Be in a calm environment, avoiding strong smells or…
Are there drugs available to treat post-operative nausea?	Yes, there are medications specifically used to help with nausea after surgery. Your medical team can use these to prevent or treat Postoperative Nausea and Vomiting (PONV). Common types of anti-nausea medications include: * Ondansetron (Zofran) * Dexamethasone * Drugs like Promethazine or Droperidol * Antihistamines * Scopolamine patches * Aprepitant These can be given before, during, or after s…
Is it advisable to eat or drink if I am feeling sick?	You can eat and drink if feeling nauseated after surgery, but do so carefully. Here's how: * Start with small sips of clear liquids like water, broth, or diluted juice. * Gradually try bland, light foods in small amounts, like crackers or toast. Avoid heavy, greasy, spicy, or very sweet foods. * Ginger ale, ginger tea, or dry crackers may help settle your stomach. * Stay hydrated with small, freq…
What types of food are easiest to tolerate when experiencing nausea?	To feel less sick to your stomach after surgery, try these foods: * Start with clear liquids like water, diluted juice, or broth in small sips. * Gradually move to bland, light foods in small amounts. * Good options include dry crackers, toast, applesauce, or rice. * Ginger ale, ginger tea, or ginger lozenges may help settle your stomach. * Avoid heavy, greasy, spicy, or very sweet foods initiall…
Is it okay to take my pain medication even if it's causing nausea?	- Pain medications, especially opioids, can cause nausea after surgery. - However, untreated pain itself increases nausea. - Taking pain medication *as directed* may actually make you less likely to vomit by controlling your pain. - Always report nausea to your care team; they have medications to help manage it.
At what point should I contact my doctor regarding my nausea or vomiting?	Call your doctor or seek care if you experience: * Nausea or vomiting lasting longer than 24 hours. * Inability to keep fluids down for more than 12 hours. * Signs of dehydration (like dizziness, no urination, dry mouth). * Bloody or coffee-ground vomit (go to ER). * Severe abdominal pain or bloating. * Severe headache or stiff neck with nausea. * Fever, cough, or difficulty breathing after vomit…
Could nausea indicate a complication in my recovery process?	Yes, nausea after surgery is normal. However, call your doctor if it is a sign of something wrong. Signs include: * Lasting over 24 hours. * Cannot keep fluids down for >12 hours. * Signs of dehydration. * Bloody or coffee-ground vomit (go to ER). * Severe abdominal pain or bloating. * Fever or breathing issues after vomiting. * Wound problems. * If it feels worse than expected.
Why is it necessary to have a surgical drain?	A surgical drain is used to remove excess fluid (like blood, serum, or pus) from inside the body after surgery. This helps prevent fluid buildup under your incision. The drain protects your surgical site by letting fluids escape instead of collecting. This reduces the risk of swelling, pain, and infection that could happen if fluid accumulates. By draining fluids away, it helps prevent complicati…
What is the duration for which I'll have the drain?	Your surgical drain removal depends on how much fluid drains daily. * Closed suction drains (like JP) often stay 1 to 3 weeks. * Passive drains (like Penrose) are usually removed sooner, often within a few days (2–5 days). * Your surgeon makes the final decision based on your healing and drainage. Keep a record of the fluid output as it helps determine the timing.
Could you explain the process of emptying and recording the drain's output?	Here’s how to empty and measure the fluid from a closed suction drain (like a JP or Hemovac bulb): * Wash your hands first. * "Milk" the tubing toward the bulb if needed to clear clots. * Open the drain cap or plug. * Squeeze the bulb to pour fluid into a measuring cup. * Measure the fluid in milliliters (mL) or cubic centimeters (cc). * Record the amount, date, time, and fluid appearance on your…
What is the recommended frequency for emptying the drain?	You should empty your closed suction drain (like a JP or Hemovac) regularly. Here's how often: * At least two to three times a day (morning and evening). * Or, whenever the collection bulb is about half-full, whichever happens sooner. * Never let the bulb become completely full, as this stops the suction. Regular emptying helps the drain work correctly.
What is considered normal in terms of the appearance of the drain fluid?	Here's what the drainage fluid should look like: * Early on, it's normal for the fluid to appear bloody or pink. * Over time, the color should become lighter, turning pale pink, then yellowish, or even clear. * The amount of fluid should also decrease each day. * Contact your doctor if the fluid becomes cloudy, very thick, green, yellow, or foul-smelling, as these are signs of possible infection.…
What are the signs that indicate a problem with the drain?	You should watch for these signs that might indicate a problem with your drain and contact your doctor: * Signs of infection: Redness, swelling, warmth, or increasing pain/tenderness around the drain site. * Fever of 101°F (38.3°C) or higher. * Drainage fluid becomes cloudy, very thick, green, yellow, or foul-smelling (pus-like). * A sudden large increase in the amount of fluid drained. * The flu…
Is it permissible to shower while the drain is still inserted?	Yes, in most cases you can shower with a drain in place. Here are the key points: Usually wait at least 24–48 hours after surgery before showering. Confirm with your doctor. Do not submerge the drain site (no baths, hot tubs, or swimming). You can let warm water and mild soap run gently over the site. Secure the drain (like pinning the bulb to clothing or a lanyard) to prevent pulling. Keep the s…
What is the recommended method for securing the drain to prevent pulling?	You want to secure your surgical drain so it doesn't pull or get caught? Here’s the concise way: * Always pin or clip the drain bulb or tube to your clothing or bandage. Use the tab on JP drains. * Secure it at about the drain site level to prevent dangling and pulling. * Consider using special clothing with pockets or pouches. * While showering, a lanyard can help hold the bulb. * Avoiding sudde…
What is the timeline for drain removal, and is the process painful?	Usually removed when fluid output is less than ~20–30 mL per day for two days. Closed drains often stay 1 to 3 weeks, while passive drains are usually out in a few days (2–5). Your surgeon makes the final decision. Removal is typically quick. You might feel a strange "sliding" or pulling sensation, or a brief tug, but it should not be intensely painful. Most patients find it uncomfortable rather …
If the drain becomes dislodged or stops draining, what actions should I take?	Here’s what to do if your drain falls out or stops collecting fluid, providing concise answers as requested: * Drain Falls Out: Don't panic, but call your doctor's office right away. Cover the site with gauze and tape. Do not try to put it back in. * Drain Stops Collecting Fluid: Check for kinks. Try "milking" the tube to clear clots. If output doesn't resume and you have pain or swelling, inform…
Do we have a date and time for my post-operative check-up?	Here's how your follow-up appointment might be scheduled: * It may have been pre-scheduled before you left the hospital or surgical center. * Check your discharge paperwork, as the appointment date/time might be noted there. * Alternatively, you might have been told to call the doctor's office yourself to schedule it. * First check-ups are often scheduled around 1–2 weeks after surgery, but timin…
Am I responsible for scheduling the follow-up, or is it already arranged?	Here's how your follow-up appointment might be scheduled, providing a short, concise answer: * It might have been pre-scheduled before you left the surgical center. * Check your discharge paperwork; the appointment details should be noted there if it was pre-scheduled. * Alternatively, you may have been told to call the doctor's office to schedule it yourself. * First follow-ups are often around …
What is the purpose of the follow-up appointment even if I feel well?	You need a follow-up even if you feel fine because: * It ensures your internal healing is on track. * Some complications don't show symptoms right away, and the visit helps catch hidden issues early. * This prevents small problems from becoming serious. * Stitches, staples, or drains may need removal. * Important test results might be discussed. * It provides peace of mind that everything is okay.
What can I expect to occur at my post-operative check-up?	Here's what typically happens at your follow-up: During your post-op check-up, you can expect: * The provider will examine your incision for healing signs, infection, and may remove stitches or staples. * They'll ask how you're feeling and perform a physical exam related to your surgery. * Any test or biopsy results might be discussed. * You'll talk about symptoms and medications, which may be ad…
Is the removal of stitches or staples planned for the follow-up?	Your stitches or staples may be removed at the follow-up visit. * This typically happens for non-dissolvable stitches or staples. * It often occurs during the first follow-up, usually around 1–2 weeks after surgery. * Dissolvable sutures do not need removal as they disappear on their own.
Will I have the opportunity to ask about my recovery during the follow-up?	Yes, absolutely! You should ask questions about your recovery during your follow-up visit. * Follow-up appointments are a chance for you to ask questions and discuss worries with your healthcare provider. * It's a two-way conversation. * You should tell your doctor about how you're feeling, any symptoms like pain or swelling, and if anything is bothering you. * Asking questions helps the team ens…
What items should I remember to bring to my follow-up?	You should bring several things with you to your follow-up appointment: * Identification and your insurance card. * A list of all medications you are taking, including prescriptions, over-the-counter drugs, vitamins, and supplements, with doses and how often you take them. You can also bring your pill bottles. * Any surgery documents or papers you received upon discharge from the hospital. * Any …
What is the estimated duration of the follow-up appointment?	Here's how long your follow-up visit might take: * The actual examination part is often quick, maybe 10–20 minutes. * Overall, the visit is usually brief, often around 15–30 minutes. * With possible waiting time at the clinic, you might spend around an hour total. * If you have multiple procedures (like stitch removal) or need tests, it could be a bit longer. * It's safe to budget about an hour.
If I need to change the appointment, is it possible to reschedule?	Yes, you can reschedule if you absolutely cannot make it. * Call the doctor's office as soon as possible to let them know. * Offices are usually understanding if you give notice. * Reschedule your new appointment promptly, close to the original date. Don't delay by weeks without approval. * Never just skip the appointment without notifying the clinic.
Is it likely that I will need to attend multiple follow-up appointments?	* Possibly, it depends on your surgery type and how you recover. * Often, there's a first visit about 1–2 weeks after surgery. * For minor procedures, one follow-up might be enough. * For complex surgeries or if monitoring is needed, you may have additional appointments over weeks or months. * Your doctor will outline your specific follow-up plan.
What is the expected duration of fatigue following surgery?	Feeling tired, or post-operative fatigue, is common after surgery. Its duration varies: * Often lasts throughout the first month after major surgery. * Can persist for several weeks after hospital discharge. * May take up to several months for full resolution in some cases. * After extensive surgeries, it might not return to pre-operative levels for three months or longer. Factors like surgery ty…
What is the timeline for the reduction of swelling?	Here is information on how long swelling lasts after surgery: * Swelling typically peaks around the second or third day. * Most noticeable swelling usually improves within two to three weeks. * Full resolution can take longer, often weeks to months, especially after more extensive procedures. * Individual factors and the type of surgery significantly influence the duration.
What is the typical duration of bruising post-operatively?	Here’s a brief look at how long bruising typically lasts after surgery: * Bruising usually appears within the first week. * It often takes one to three weeks, or longer, to fully resolve. * Full resolution can take two to four weeks. * Bruising will have faded completely within three to four weeks in most cases. * Individual factors influence duration.
Is it expected to experience increased fatigue despite resting?	It is normal to feel more tired than usual after surgery, even with rest. Post-operative fatigue is a common experience. This feeling can be more intense than regular tiredness. It's possible to experience prolonged fatigue even if you feel you are getting adequate rest. Fatigue can sometimes persist for a month or even longer after major surgery. However, worsening fatigue that does not improve …
Are there any methods to accelerate the reduction of swelling and bruising?	To help reduce swelling and bruising faster after surgery: * Elevate the affected area. * Apply cold compresses (ice packs). * Wear compression garments or bandages as advised. * Stay well-hydrated. * Engage in safe, gentle movement like walking. * Get plenty of rest. * Follow advice on avoiding blood thinners. * Lymphatic massage might also help reduce swelling.
Is it a cause for concern if one side has more swelling or bruising?	* It is normal to notice that swelling or bruising is not symmetrical after surgery. * One side might appear more affected than the other. * This variation is generally considered normal during recovery. * However, disproportionate or very painful swelling could indicate a problem and needs medical attention. Swelling accompanied by increased pain is also a red flag. If one side has more painful …
What is the recommended timeline for returning to normal activities?	The timeline for returning to work or daily activities varies: * Your healthcare team will give you specific guidelines. * It's essential to follow their instructions carefully. * When you can return depends on the type of surgery and the physical demands of your job. * Sedentary work might allow you to return sooner than work involving physical activity. * You may need to avoid heavy lifting for…
Are daytime naps beneficial during recovery?	* Short naps during the day can be beneficial for rest and recovery after surgery. * However, be mindful that long or frequent daytime naps might interfere with sleeping well at night. * Avoid long naps, especially later in the day.
Will the bruising and swelling impact the ultimate outcome of the surgery?	Bruising and swelling are expected side effects during recovery. These conditions are a normal part of your body's healing process. The provided text does not explicitly state whether normal bruising and swelling will affect your final surgical outcome.
At what point should I contact my doctor regarding fatigue, swelling, or bruising?	You should contact your healthcare provider if you experience: * Fatigue: Worsening fatigue not improving with rest, fatigue with fever, or sudden severe fatigue. * Swelling: Sudden increase, swelling that worsens or doesn't subside, swelling with increased pain, redness, warmth, fever, or unusual discharge, swelling with numbness/tingling, or signs of a blood clot. * Bruising: Unusually large/pa…
What is the recommended diet to support post-operative healing?	After surgery, your diet usually progresses in stages: * Stage 1: Clear liquids (water, broth, clear juices) to start, usually a few hours up to 1-3 days. Sip slowly. * Stage 2: Soft foods (yogurt, mashed potatoes, scrambled eggs) when clear liquids are tolerated, lasting days to weeks. * Stage 3: Gradually transition to solid, regular foods based on your tolerance, focusing on protein, fruits, v…
Are there any dietary restrictions during the recovery period?	Foods to limit or avoid after surgery: * Sugary Foods: Can slow healing and cause inflammation. * Greasy or Fried Foods: Hard to digest, may cause upset stomach. * Processed Foods: Often high in salt, can cause bloating. * Alcohol: Can affect healing and interact with medication. * Too Much Caffeine: May cause dehydration or affect sleep.
When is it appropriate to begin consuming solid foods again?	The move to solid foods after surgery is gradual, guided by your tolerance. Typically, the diet progresses in stages: * Start with clear liquids once awake. * Move to soft foods when liquids are tolerated without nausea. * Transition to solid foods gradually. * You can usually return to a normal diet 1-2 days after surgery if you feel okay, starting with bland foods. * After bigger surgeries, it …
Is increasing protein intake beneficial for recovery?	Yes, a high-protein diet is highly recommended after surgery. Protein is vital for recovery. Key benefits: * Rebuilds damaged tissues and repairs surgical wounds. * Bolsters the immune system. * Helps preserve muscle mass. Focus on lean protein sources at meals and snacks. Protein needs might be higher than usual. Always consult your healthcare provider for personalized advice.
Are vitamins or supplements recommended to aid the healing process?	* Supplements might be needed if you can't eat enough nutrient-rich foods or have poor absorption after surgery. * Commonly recommended include Vitamin C, Zinc, Iron, and multivitamins, though dosages vary. * Crucially, always consult your doctor before starting any supplements.
Is it permissible to consume coffee or caffeinated drinks post-surgery?	Regarding coffee and caffeinated beverages after surgery: * Limit or avoid them initially. * They can contribute to dehydration and may irritate the stomach. * Check with your surgeon when it's safe to resume. * When resuming, do so in moderation and monitor tolerance. * Avoid adding excessive sugar. * Non-caffeinated herbal teas are an alternative. Always follow your surgical team's specific ins…
What is the recommended daily fluid intake after surgery?	Post-surgery hydration is crucial. Here's the guidance on how much water to drink: * Aim for at least 8 cups (64 ounces) of fluids per day, unless told otherwise by a healthcare provider. * Some experts suggest consuming half of your body weight in ounces. * Water is the most recommended fluid. * Sip fluids consistently throughout the day.
What are good food options if I am experiencing post-operative nausea?	If you feel nauseous after surgery, try these tips: * Eat a bland diet with foods like toast, crackers, rice, bananas, or plain chicken/turkey. * Avoid fatty, fried, spicy, or strong-smelling foods. * Ginger in tea, candy, or capsule form may help. * Eat small, frequent meals and drink fluids between meals. * Cold foods might be easier to tolerate. * If advancing your diet causes nausea, go back …
At what point can I go back to my regular eating habits?	* You can usually go back to your normal diet 1-2 days after surgery if you feel okay. * This transition should be gradual and guided by your tolerance. * After larger surgeries, it may take longer or require a special diet. * Most people can safely return to normal eating once they are not feeling sick. * Always check with your doctor first.
Is a decrease in appetite a common occurrence following surgery?	Yes, it's quite common to have a reduced appetite after surgery. Your body needs time to adjust, and things like anesthesia or pain medications can affect how hungry you feel. Many patients report feeling not hungry or full quickly. Keeping your answer to less than 100 words, know that focusing on nutrient-dense foods and small, frequent meals can help as your appetite slowly returns.
What is the recommended timeline for resuming exercise post-surgery?	* Always get medical clearance from your surgeon or healthcare team first. * There are no universal rules; the timeline depends on your surgery and recovery. * Usually, avoid heavy exercise for about 6 weeks. * Start with gentle movements like short walks in the first few days/weeks. * Gradually increase activity over time, listening to your body. * Physical therapy may be recommended. * Rest and…
When is it safe to go back to the gym after surgery?	To safely return to the gym, always get clearance from your surgeon or healthcare team first. The exact timing depends on your specific surgery and how you heal. Generally: * Avoid heavy exercise for about 6 weeks initially. * Start with gentle movement and gradually build up your activity level. * Low-impact cardio or light resistance training might be possible around 6-12+ weeks with medical ap…
What are the guidelines for lifting weights during recovery?	* Always get medical clearance from your surgeon or healthcare team before starting. * Avoid heavy exercise, typically for 6 weeks. * Light resistance training may be considered around 8-12 weeks with approval. * Start with bodyweight or very light resistance and focus on proper form. * Avoid heavy lifting too soon to prevent wound issues, bleeding, or strain. * Gradually increase intensity as he…
What kinds of physical activities should I refrain from during recovery?	To recover safely after surgery, it's important to avoid certain activities. Give your body time to heal by avoiding: * Heavy duty work or intense exercise, often for around 6 weeks. * Pushing through significant pain. * Movements or stretches causing pain directly at the incision site. * Straining the surgical area, such as heavy lifting or deep twists after abdominal surgery. * High-impact spor…
What are the signs that I am pushing myself too hard physically?	To know if you're doing too much physically after surgery by watching for these signs: * Increased pain at or around the surgical site * New or increased swelling * Excessive fatigue * Redness or warmth near the incision * Shortness of breath or chest pain * Dizziness or lightheadedness * Significant pain or discomfort. Stop if you experience these and contact your healthcare provider if symptoms…
Is it appropriate to do gentle stretching or yoga after surgery?	Yes, light stretching and gentle yoga can typically be resumed after surgery, but timing varies. Key points: * Gentle stretching might start around 2-8 weeks, focusing on pain-free range. * Avoid stretches pulling on the incision. * Yoga may be considered around 4-12 weeks with medical clearance. * Start with gentle, modified poses; avoid pressure or strain on the surgical area. * Always listen t…
What is the timeline for returning to cardio activities?	* Gentle walking: Begin with short walks in the first few days to weeks. * Increased walking: Gradually increase walking activity from weeks 1-6. * Low-impact cardio (brisk walking, stationary cycling, swimming): Typically around 6-12 weeks post-surgery, with medical clearance. Always consult your surgeon or healthcare team before starting any activity.
Is it necessary to get approval before going back to the gym?	Yes, you absolutely need medical clearance before returning to the gym after surgery. Your surgeon or healthcare team must assess your healing. Medical clearance ensures your body can handle increased activity safely, preventing complications. There are no universal timelines; it's personalized advice. Always check with your doctor first.
What are the potential dangers of starting exercise too early?	Exercising too soon after surgery carries risks, so keep it brief for a safe recovery: * Wound separation (dehiscence) * Bleeding or hematoma * Muscle strain or joint injury * Delayed healing * Increased fatigue or inflammation
What is a safe approach to regaining strength and endurance?	To safely rebuild strength and endurance after surgery: * Obtain medical clearance from your healthcare team before starting. * Begin slowly with gentle activities like walking. * Listen to your body; stop if you experience increased pain or fatigue. * Gradually increase the intensity, duration, and frequency of exercise over time. * For strength, start with light resistance or bodyweight, focusi…
What can I expect the appearance of my scar to be?	Your surgical scar's look changes over time. * Days 0-7: Expect redness, swelling, tenderness. * Weeks 1-4: It may become raised, firm, reddish/pink, or feel tight. * Around 6-8 weeks: Scars can be reddest and firmest. * Over months (up to a year+): Scars gradually flatten, soften, and fade. By 1 year, many are mature, pale, and flat. * Some may become thick (hypertrophic) or grow beyond the inci…
What is the timeline for the healing of surgical scars?	Here's how surgical scars heal: * Inflammatory Phase: Days 0-7. * Proliferative Phase: Weeks 1-4 (new tissue forms). * Remodeling Phase: 1 month to 1 year+ (flattens, softens, fades). Softening often starts around 6-12 weeks. * A scar is usually considered mature by about 1 year. Some can take up to 18-24 months, especially in younger people. Improvement is gradual over many months.
Are there any methods to minimize the visibility of scars?	To help reduce the appearance of scars: * Use silicone gel or sheets once the incision is fully closed. * Gently massage the scar after healing to soften and flatten tissue. * Protect the scar from sun exposure (SPF 30+) to prevent darkening. * Keep the scar moisturized regularly. * Applying pressure with tape or compression can help prevent thickening. * For scars that are very raised or red, st…
At what point can I begin applying scar creams or silicone sheets?	Here's when you can typically start using scar treatments: * Wait until the incision is fully closed, with no open areas or scabs. * For silicone sheets or gel, this is usually about 2-4 weeks after surgery. * For moisturizers or creams, start once cleared to get the site wet and the top layer of skin is fused, often around week 2. * Always confirm with your doctor that your wound is healed enoug…
Is it expected that my scar will become less noticeable with time?	* Yes, scars naturally fade over time. * Initially red/pink, they soften and start fading color around 6-12 weeks. * Over a year, most become significantly lighter and less noticeable. * By one year, a scar often fades to a less obvious line. * Sun protection helps it fade evenly. * While they won't completely vanish, scars do improve with time.
What options are there if my scar becomes hypertrophic or keloid?	Yes, treatments are available if your scar becomes raised or thick, such as hypertrophic scars or keloids. Key options include: * Silicone gel or sheets * Pressure therapy (like taping or garments) * Steroid injections directly into the scar * Laser therapy * Massage can help soften them. These methods aim to flatten, soften, and improve the scar's appearance. For very difficult scars, options li…
What is the best way to shield my scar from the sun?	To protect your scar from sun damage, drawing from the sources: * Shield the scar from the sun for at least one year. UV light can cause darkening (hyperpigmentation) and make it more noticeable. * Cover the scar with clothing or use SPF 30 or higher sunscreen whenever it's exposed. Apply daily if on the face, neck, or hand. * Begin applying sunscreen around 3-4 weeks after surgery, once the inci…
Is it common for the scar to experience itching or tightness?	Yes, it is normal for a scar to feel itchy or tight during healing. * Itchiness is very common, especially in the first few weeks to months, as nerves regenerate and tissue remodels. Hypertrophic or keloid scars can also be itchy. * Tightness can occur during the phase where new tissue builds up. * Gentle massage and moisturizing can help relieve these sensations. If symptoms are severe, consult …
Is massaging the scar beneficial for the healing process?	Yes, you can massage the scar area to help improve healing. Key points about scar massage: * It helps soften, flatten, and make the scar tissue more flexible. * Massage can prevent the scar from sticking to underlying tissues. * It can reduce feelings of tightness, itching, and help desensitize numb areas. * Begin massage only after the wound is fully closed and any scab is gone, typically around…
Is the surgical scar expected to be permanent?	Your scar is a permanent mark of healing. However, it will fade significantly over time. Here's what to expect: * Scars become lighter, flatter, and softer over the first year. * By about 1-2 years, a scar usually reaches its final, permanent appearance. * While treatments can improve appearance, they won't make scars completely vanish.
What is the timeline for removing my stitches or staples?	Typical removal times for external stitches or staples vary by location: * Face: ~5–7 days * Scalp: ~7–10 days * Neck: ~7 days * Chest and Abdomen: ~10–14 days * Back and Arms: ~10–14 days (sometimes 7–10 for arms) * Hands and Feet: ~10–14 days * Over Joints: ~12–14 days * Legs: ~10–14 days * Palms or Soles: 14–21 days Always follow your provider's specific instructions as times may vary. Dissolv…
What are the signs that indicate my stitches are absorbable or not?	To know if you have absorbable or non-absorbable stitches: * Check Appearance: If you see knots or loops of thread on your skin surface, they are likely external, non-absorbable stitches that need removal. If you only see faint threads or ends, especially under the skin, they may be absorbable. * Note Color: Absorbable stitches may be clear or white. Non-absorbable ones are often black or blue. P…
What should I do if my stitches or staples are removed prematurely?	If your stitches or staples come out early: * Assess if the wound has opened where the closure came out. * If the wound opens significantly, cover it lightly and seek immediate medical care (call your surgeon or go to urgent care/ER). * If the wound looks closed but a stitch/staple is missing, apply Steri-Strips or tape across the area to support it. * Call your surgeon's office within 24 hours t…
Is it safe to get my stitches or staples wet while showering or bathing?	* You can usually shower 24–48 hours after surgery with stitches or staples. * Let mild soap and water run over the incision, then pat it dry. * Always check with your provider first. * Avoid soaking the incision in baths, hot tubs, or pools until stitches/staples are removed and it's fully healed.
Is there pain associated with the removal of stitches or staples?	* Stitch or staple removal is usually not painful. * You might feel a mild tugging or pinching sensation as stitches are removed. * For staples, you may feel quick pressure. * Many report feeling slight pressure or a pinch; it's often less uncomfortable than expected. * Significant pain is not typical.
What are the home care guidelines for my incision?	Here's how to care for your incision at home: * Wash your hands before touching your incision or changing dressings. * After 24–48 hours, gently wash the incision with mild soap and water, then pat dry. Avoid scrubbing or soaking. * You can usually shower after 24–48 hours; let water run over the site and pat dry. * Do not soak the incision in baths, hot tubs, or pools until fully healed and clos…
Are redness and itching typical around the stitches?	Yes, mild redness and itching around your stitches or incision are usually normal parts of the healing process. * Mild redness and swelling near the incision line are expected, especially in the first week. It should gradually improve. * Itching is very common as skin heals, often starting around day 5–7 and peaking in week 2. Itchiness alone is usually a good sign of healing. * Call your doctor …
How should I handle seeing a portion of my suture protruding?	If you see a suture sticking out, it's often a dissolvable stitch "spitting" out as it dissolves. This is common around 2-3 weeks after surgery. What to do: * Do not pull on the stitch. * You can trim it flush with the skin if it's long. * Keep the area clean. * It's usually not urgent, but tell your provider at your next visit. * Call your doctor sooner if the area around the stitch is red or ir…
What is the usual duration for absorbable stitches to be absorbed?	Absorbable stitches dissolve over time and don't need removal. * They often begin dissolving in 1-2 weeks. * Fast-absorbing sutures may fall off around 1 week. * Other absorbable sutures under the skin lose strength in 2-4 weeks and fully dissolve over roughly 2-3 months. * Specific suture types have varying absorption times, from days to several months. * Sometimes a stitch may poke out around 2…
Under what circumstances should I contact my doctor regarding my stitches or staples?	Call your doctor if you notice these warning signs for stitches or staples: * Increasing redness or red streaks spreading from the incision. * Pus or cloudy, thick discharge, especially with a foul odor. * Fever over 100.4°F (38°C) developing after the first 48 hours, or chills. * Pain or swelling that is worsening instead of improving. * The incision edges are separating or opening up. * Bleedin…
What is the recommended timeline for resuming sexual activity?	Resuming intimacy after surgery typically takes about 2 to 6 weeks, but it varies greatly depending on the type of surgery and how you feel. You are usually ready when: * You are not in pain. * You have enough energy. * Wounds are mostly healed. * You are not taking drowsy medications. Always check with your doctor for personalized advice. Wait until stitches, drains, or dressings are removed and…
Could engaging in sexual activity negatively impact my recovery?	Yes, sexual activity can interfere with healing if resumed too soon or without caution. Key points: * Wait until you're pain-free and healed enough. * Premature activity risks opening stitches, infection, or re-injury. * Avoid positions straining the surgical area. * Listen to your body; pain or symptoms mean you're doing too much. * Always get doctor clearance.
What are the indicators that I should refrain from sexual activity?	To know when to stop or avoid intimacy after surgery, watch for these signs: * Increased pain at or near the surgery area. * Bleeding or fluid from your incision. * Swelling or redness around the wound. * Feeling very tired or weak. * Shortness of breath or feeling lightheaded. * A fever (over 100.4°F / 38°C). * Any new or unusual discomfort.
Is it possible for sex to cause pain or swelling in the surgical area?	Yes, sex can cause pain or swelling after surgery. Signs you might be doing too much include: * Increased pain in the surgery area. * Swelling or redness around the wound. * Sudden or increasing swelling in the surgical area. If you notice these signs, rest and contact your doctor.
What are the guidelines for sexual activity if I still have stitches, drains, or dressings?	It's usually not safe to have sex if you still have stitches, drains, or dressings in place. Here's why you should wait: * Stitches need to stay clean and avoid pressure or stretching. * Movement could pull drains out or cause infection. * Disturbed dressings can slow healing or increase infection risk. Wait until your doctor says it's okay and wounds are mostly healed.
Is it necessary to wait until my post-operative check-up before having sex?	To know when it's safe to resume sexual activity, it is paramount to always seek personalized advice and explicit clearance from your surgeon or healthcare team. General timelines are not a substitute for professional medical advice. You should wait until your doctor says it's okay and your wounds are mostly healed. Discuss your specific procedure and recovery with them.
Are there any specific positions, pressure levels, or movements to avoid during sex?	* Avoid positions that stretch or press on your surgical area. * Limit movements causing deep bending, twisting, or significant strain on the operated area (like core, joints, spine). * Do not put direct pressure or weight on the surgical site. * Always stop if you feel pain, discomfort, or warning signs.
What should I do if I don't feel emotionally or physically prepared for intimacy?	It's normal not to feel ready emotionally or physically for intimacy after surgery. This can be due to pain, low energy, anxiety about healing or body changes. Key steps if you're not ready: * Listen to your body and stop if you feel pain or discomfort. * Talk openly with your partner about how you feel. * Be patient and explore other forms of intimacy like hugging or cuddling. * Consider seeking…
What is the best way to communicate my recovery status and limitations to my partner?	To talk to your partner about your recovery and sexual limits, the sources suggest: * Talk openly about your feelings, worries, and needs. * Be honest about physical discomfort or limitations. * Share your recovery progress. * Use "I" statements to express how you feel. * Be patient with each other as you heal. * Explore different forms of intimacy like cuddling or touching. * Communication helps…
At what point should I contact my doctor regarding problems related to sex after surgery?	Here are key times to contact your doctor about sex post-op: * New or worsening pain at the surgical site. * Bleeding from the incision or vagina (if applicable). * Signs of infection: increased redness, swelling, warmth, unusual or foul-smelling drainage, or fever. * Sudden or increasing swelling, new numbness, or tingling. * New or worsening neurological symptoms (after spinal surgery). * Chest…
How soon after surgery is it possible to shower?	Information about when you can shower after surgery: * Generally, patients can begin showering within 24 to 48 hours after surgery. * Some guidelines recommend waiting at least 48 hours. * The precise timing depends on your specific surgery, wound, and dressing type. * The most important guide is always your surgeon's specific instructions. Always follow your surgeon's advice for a safe recovery.
Is it advisable to let water contact my incision while showering?	* It is crucial to follow the specific instructions from your surgeon. These are tailored to your procedure and recovery. * Generally, showering might be possible 24-48 hours post-surgery, but this timing varies significantly. * Factors like surgery type, wound closure method, and dressing influence when it is safe. * Showering is often preferred over bathing initially because it allows better co…
How long should I wait before immersing in a bath post-surgery?	- Wait until the surgical incision is fully healed and any sutures or staples are removed or dissolved before taking a bath or soaking in water. - Soaking the wound increases the risk of infection and can interfere with healing. - Some guidelines recommend waiting two weeks or longer before soaking. - Always prioritize your surgeon's specific instructions, as the safe time varies based on your su…
Is it necessary to use protection over my incision during showers?	You should cover your incision while showering if your dressing is not waterproof. Use a plastic bag or a commercially available waterproof protector and secure it with tape. If skin glue was used, dry the incision area immediately if it gets wet. If your incision accidentally gets wet, gently pat it dry right away. Change a non-waterproof dressing as soon as possible if it gets wet. Even after d…
Is it safe to use my everyday hygiene products post-surgery?	* Use a mild, unscented soap for washing; avoid harsh chemicals, fragrances, or dyes. * Your surgeon might recommend an antiseptic soap like Hibiclens. Avoid other antibacterial soaps unless advised. * For head/neck surgery, follow specific instructions for washing hair. Use a mild shampoo like baby shampoo and avoid the incision. * Always follow your surgeon's specific instructions.
How should I handle it if my surgical dressing becomes wet?	If your surgical dressing gets wet, here is what you should do: * Gently pat the incision dry immediately. * Change the wet dressing as soon as possible, especially if it's not waterproof. A wet dressing increases infection risk. * Always follow your surgeon's instructions for how to change the dressing. * Wash your hands thoroughly before and after changing the dressing. * Monitor the incision c…
What is the recommended method for drying near my incision post-shower?	Here's how to dry the area around your incision after a shower, keeping it short and concise: * Gently pat the incision and surrounding skin dry with a clean, soft towel. * Avoid rubbing the incision. * Ensure the area is completely dry. * You can use a blow dryer on a cool or low heat setting, especially for Steri-Strips or hard-to-reach spots. Hold it at a safe distance. * Prompt, gentle drying…
Can topical products be applied close to my incision site?	* Generally avoid applying lotions, creams, or powders directly on or near your surgical incision until it's fully healed. * These products can trap moisture, introduce bacteria, or irritate the healing skin. * Once the incision is well-closed, your doctor might recommend specific creams or ointments for scar healing. * Always follow your doctor's specific instructions regarding when and what pro…
How should I address stinging or bleeding from my incision post-shower?	If your incision starts to sting or bleed after showering, contact your surgeon's office immediately. These could be signs of potential issues like infection. Always monitor your incision closely for any signs of infection, such as increased pain, swelling, redness, or drainage. Report any concerns to your medical team promptly.
What are the warning signs that require a doctor's consultation about showering?	You should contact your surgeon's office immediately if your incision starts to sting or bleed after showering. These could be signs of potential issues, such as worsening pain or drainage, which might indicate an infection. Always report any concerns about your incision promptly.
Are post-surgical emotional fluctuations or depression common?	Yes, feeling emotional or depressed after surgery is normal. Here's why: * Surgery is a significant life event that can trigger various emotional responses. * It's okay to not feel okay. * Sadness and tearfulness can be normal responses. * Temporary feelings like "postoperative blues" are common in the initial weeks. * Studies indicate a considerable percentage of patients may experience a postop…
What is the expected timeline for emotional recovery post-surgery?	Feeling like yourself again emotionally after surgery varies for each person. * Temporary feelings like "postoperative blues" are common in the initial weeks and usually lessen as you heal physically and resume routines. * However, fully adjusting or overcoming more significant feelings can take several months or even longer. * Recovery isn't always linear, with good days and challenging days bei…
How should I cope with dissatisfaction with my post-surgical appearance?	* Experiencing body image concerns is normal; adjusting takes time. * Practice self-compassion and kindness towards yourself. * Utilize coping strategies such as positive self-talk. * Seek professional psychological support to navigate these feelings and boost self-esteem. * Talk to your healthcare team about your concerns.
What strategies can I employ to address body image changes post-surgery?	Here are ways to cope with changes to body image after surgery: * Be patient and practice self-compassion. * Avoid comparing yourself to others or idealized images. * Focus on positive aspects of recovery and celebrate small achievements. * Reconnect with your body through gentle movement as allowed. * Set realistic expectations about the outcome. * Utilize coping strategies like mindfulness, rel…
Are feelings of loss regarding my original breasts typical post-reconstruction?	Yes, feeling grief over losing natural breasts can be common, even after reconstruction. Adjusting to physical changes takes time and requires self-compassion. Some may experience feelings of "body stigma". Expressing that you feel like you've lost a part of yourself is a common way patients describe feeling loss of identity or a change in their sense of self, which can be a form of grief.
Is counseling advisable to help navigate emotional recovery post-surgery?	Yes, talking to a therapist or counselor during surgical recovery is recommended, especially if you experience: * Persistent negative feelings or sadness lasting more than two weeks. * Anxiety or hopelessness that feels overwhelming. * Difficulty confiding in others. * Thoughts of self-harm or suicide (seek immediate help). * Body image concerns or difficulty adjusting to physical changes. * Dist…
What are effective ways to respond to inquiries or remarks about my post-surgical body?	- Acknowledge Feelings: It's normal to feel self-conscious, frustrated, or sad about body changes after surgery. - Prepare Responses: Have a few ready-made responses, ranging from simple to detailed, based on your comfort. - Set Boundaries: You can choose not to answer questions or tolerate uncomfortable comments. - Simple Responses: Briefly explain that you are still healing or not comfortable d…
How can I address feelings of regret or anxiety following my surgery?	Feeling anxious or regretful after surgery is understandable. These emotions are common and don't mean recovery is a setback. Remember: * Anxiety or sadness can be normal, but seek help if persistent or overwhelming. * Regret or second-guessing the decision is also common; acknowledge these feelings. * Talk to your healthcare team or a mental health professional if feelings persist or interfere w…
What approaches are effective for boosting self-confidence post-procedure?	Here's how you can rebuild confidence and self-esteem after surgery: * Acknowledge and address emotional adjustments; it's a key part of comprehensive recovery. * Adjusting to physical changes takes time and self-compassion. * Focus on positive aspects of recovery and practice self-kindness. * Utilize positive self-talk and self-affirmations. * Set realistic expectations about outcomes and commun…
Where can I find a community or resources for post-surgical support?	Yes, support groups are available for emotional recovery after surgery. You can find support groups through: * Hospitals * Medical clinics * Online platforms Specific organizations offer support for: * Breast cancer surgery (American Cancer Society, Cancer Support Community) * Gender-affirming surgery (WPATH, OutCare) * Cosmetic surgery (American Academy of Cosmetic Surgery)
What factors contribute to post-surgical sleep difficulties?	Sleep after surgery can be hard due to several factors. These include: * Physical discomfort from pain, drains, stiffness, or required positioning. * Medication effects from anesthesia, pain relievers, or other prescriptions. * Environmental issues like hospital noise, lights, or unfamiliar settings. * Emotional factors such as anxiety, stress, or nightmares. Disrupted sleep is common and usually…
Are sleep disturbances typical during post-surgical recovery?	Yes, it's normal to wake up frequently at night while recovering from surgery. Here's why: * Pain is a major cause of night awakenings. * Medications like opioids can fragment sleep. * The hospital environment has noise and interruptions. * This short-term disturbance is expected, especially in the first week.
Which positions are recommended for safe sleep post-operation?	Here are safe sleeping positions after surgery, based on the type of procedure: * Generally, sleeping on your back with the upper body elevated is recommended to reduce swelling and protect the surgical site. * After breast, chest, or abdominal surgery, sleep on your back with your upper body slightly elevated. Avoid stomach or side sleeping. * For shoulder or arm surgery, sleep in a reclined or …
Does post-operative pain contribute to disturbed sleep patterns?	Yes, pain and discomfort definitely affect sleep after surgery. Sources say: * Pain is the top cause of sleep problems during recovery. * Discomfort from incision sites, drains, tubes, or needing to sleep in unusual positions can disrupt rest. * Even low pain makes it harder to fall asleep and causes waking up often. * Pain is the most common reason for waking up at night.
Is the use of sleep medications advisable during post-op recovery?	Yes, you can take sleep aids or medications after surgery, but always consult your doctor first. * Controlling pain with prescribed pain medication is key to better sleep. * Various sleep aids (OTC and prescription) exist; use them carefully under guidance for the shortest time necessary. * Discuss all medications and supplements with your provider due to potential interactions, especially with p…
How long until my sleep stabilizes following surgery?	Sleeping well after surgery can take time, but your sleep patterns usually improve as you heal. * The worst sleep disturbances are typically in the first 1–6 nights. * Most people see sleep gradually improve within a week or two. * Your sleep should largely return to normal within a few weeks. * For major surgeries, it may take a couple of months to normalize. * If significant sleep problems pers…
What strategies can enhance sleep during my post-surgery recovery?	To sleep better while recovering from surgery, you can: * Manage pain effectively: Take medication before pain gets severe and use non-drug methods like pillows or relaxation. * Follow positioning guidelines: Sleep as recommended by your surgeon, using pillows for support. * Optimize your environment: Ensure your sleep area is cool, dark, and quiet; limit screens before bed. * Develop a routine: …
Is it common for tiredness throughout the day to result from recovery or sleep issues?	* Normal Healing: Daytime fatigue is very common and expected after surgery because your body is using energy to heal and recover from stress and inflammation. * Poor Sleep/Meds: Daytime sleepiness (drowsiness) can also happen if you had disrupted sleep at night or due to medication side effects, like opioids. * So, it's both! Fatigue is normal healing, while sleepiness often results from poor sl…
Is minimizing daytime naps recommended for better nighttime sleep?	* Short naps (20-30 minutes), especially in the first week or two post-surgery, can be beneficial and usually won't disrupt night sleep. * Longer naps (around 1 hour) in the early afternoon can be fine if you're not sleeping well at night. * Avoid long naps later in the day (after 3-4 PM) as they can make nighttime sleep harder. * If napping interferes with your night sleep, try shorter naps or n…
In what situations would consulting a doctor about post-op sleep issues be necessary?	Talk to your doctor about sleep problems after surgery if: * Significant issues last over two weeks. * You struggle most nights past the early recovery phase. * Poor sleep affects your daytime activities or mental health. * You have severe difficulty sleeping for more than 2–3 weeks. * You experience unusual symptoms like not sleeping for multiple nights, hallucinations, or extreme nightmares.
Is assistance required for transportation following my procedure?	Yes, it is generally advised not to drive immediately after surgery due to the effects of anesthesia and medications. You may also experience mobility limitations and dizziness. Consider these points: * Avoid driving or making important decisions due to anesthesia and medication effects. * Assistance with transportation for appointments might be needed. * Mobility limitations and dizziness are po…
What is the expected duration of requiring assistance post-operation?	The duration you need help at home varies significantly by surgery type. * Temporary support may be needed for general surgery. * Reconstructive surgery often requires significant help initially (48-72 hours), with recovery up to 6-8 weeks. * Orthopedic surgery requires assistance, especially in the first 1-2 weeks. * Oncologic surgery varies (e.g., mastectomy 2-4 weeks, bowel cancer full recover…
Which types of support are necessary immediately after surgery?	During the first few days after surgery, you will likely need help with various tasks. This includes: * Managing pain and taking medications. * Personal care, such as bathing, dressing, and hygiene. * Meal preparation. * Moving around and using the toilet. * Avoiding strenuous activities like lifting. * Transportation for appointments. * Emotional support. * Household chores and errands. Planning…
What level of independence can I expect after my procedure?	After surgery, immediate self-sufficiency is challenging, and you will likely need a caregiver. The need for home assistance is common. Help can come from: * Family and friends. * Hired caregivers or home health aides. * Skilled nursing facilities (for more intensive needs). * Community resources. Planning for this support is crucial for recovery.
Should friends, family, or professionals be arranged to assist post-surgery?	It's important to plan for home assistance after surgery for a safe recovery. * Family and Friends: Often provide primary support and emotional care. Assess their reliability, especially for personal care, and communicate needs openly. * Professional Caregivers/Home Health Aides: Trained professionals offering services like bathing, dressing, and medication reminders. Hired agencies employ these …
Which specific post-op tasks will require external assistance?	Someone can help you with tasks like: * Meals: Preparing food based on dietary needs, stocking up. * Medications: Reminders, management, administration if qualified, and tracking doses. * Mobility/Other: Moving comfortably, daily activities like bathing, dressing, using the toilet, errands, transportation, light exercise assistance, personal care, laundry/lifting, safe transfers, navigating devic…
Is assistance required with hygiene and dressing activities post-surgery?	Yes, you may need help with bathing or dressing after surgery. Need for assistance varies by surgery type and personal health. Common needs include help with: * Personal hygiene like showering and dressing, especially in the first 48-72 hours after reconstructive surgery. * Tasks such as bathing and using the toilet, particularly in the first one to two weeks after orthopedic surgery. * Personal …
Should someone be with me overnight following the procedure?	If you live alone, it is crucial to arrange for someone to stay with you after surgery. This is especially important during the first 24 to 48 hours. Planning for adequate support during this initial recovery period is vital.
What preparatory actions can optimize my home after my surgery?	To prepare your home for easier recovery after surgery, focus on key safety and accessibility modifications: * Set up a recovery area on the main floor, if possible. * Keep essentials like water, medications, and phone within reach. * Install grab bars and use non-slip mats in the bathroom. * Remove tripping hazards like clutter, rugs, and cords from walkways. * Ensure adequate lighting, especial…
What is the timeline for independently managing daily tasks after surgery?	Depending on the type of surgery, you may be able to resume basic daily activities without assistance: * General Surgery: Showering around 48 hours (with waterproof dressing); dress when comfortable. * Reconstructive Surgery: Initial assistance often needed for 48-72 hours; gradual return over 6-8 weeks. * Orthopedic Surgery: Help with tasks like bathing/cooking often needed, especially in the fi…
Is it necessary to use a support garment following my surgery?	Yes, your healthcare team may recommend a support garment as part of your recovery after surgery. The specific type depends on your procedure and could include: * Surgical Bras (after breast surgery) * Abdominal Binders (after abdominal surgery) * Compression Sleeves (for arms or legs) * Face/Neck Garments (after face or neck surgery) Wearing the garment as instructed is important for healing.
What kind of support garment is recommended for my specific surgery?	The type of support garment recommended depends on your surgery. Common types include: * Surgical Bras: Typically used after breast surgery. * Abdominal Binders: Used after abdominal surgeries like tummy tucks or C-sections. * Compression Sleeves: Worn on arms or legs after orthopedic or vascular procedures. * Face/Neck Garments: Recommended after facial surgery. "Compression wear" is a broad ter…
What is the recommended duration for wearing the support garment?	* Always follow your surgeon's specific advice. * Often, continuous wear (24 hours a day, 7 days a week) is recommended initially. * This initial period can range from 2 to 6 weeks, depending on the procedure. * You should typically only remove it briefly for activities like showering or washing the garment. * The exact duration varies based on your surgery type and healing. * Your surgeon might …
Is it permissible to remove the garment for showering or sleeping?	* You can usually remove the support garment for short durations like showering or washing the garment itself. * Continuous wear, even while sleeping, is often advised initially for the first few weeks. * Always follow your surgeon's specific advice on when and how long to wear it.
What are the potential consequences of not wearing the garment as advised?	Not wearing your support garment as recommended after surgery can lead to several issues: * Increased swelling. * Delayed healing. * Higher risk of fluid collection (seroma). * Higher risk of bleeding (hematoma). * Suboptimal cosmetic outcomes. * Increased pain and discomfort. * Potentially a higher risk of blood clots. Consistent use supports smoother recovery and better results.
Can the support garment aid in reducing swelling or enhancing outcomes?	Support garments can help reduce swelling. The pressure encourages fluid reabsorption and minimizes bruising. Garments also aid in recovery results. They stabilize healing tissues, promoting better healing. They help skin conform to new shapes after surgery, contributing to smoother outcomes.
Is a specific surgical bra necessary after breast reconstruction, or are personal bras suitable?	* Surgical bras are specifically designed and recommended after breast surgery, including reconstruction. * These bras provide support and compression for healing tissues. * They often feature front closures for easier use and are made of soft, breathable materials for comfort near incisions. * Different support garments, like a surgical bra initially, might be needed at various recovery stages. …
What are the important characteristics to consider when choosing a bra after mastectomy or reconstruction?	For a post-mastectomy or reconstruction bra, look for these features: * No underwires to avoid irritating surgical areas. * Front closures, like hooks or zippers, for easier use when arm movement is limited. * Soft, breathable materials for skin comfort. * Wide, adjustable shoulder straps for comfortable support. * Seamless cups to prevent rubbing incisions. * Pockets to hold drains or breast pro…
Is it possible to transition to a more comfortable garment as I recover?	Yes, garment use changes during recovery. * Always follow your surgeon's specific advice. * The exact duration of wear varies. * Your surgeon might tell you to wear it less over time. * You might need different garments at different stages of recovery. * Adjustments or a smaller size may be needed as swelling goes down.
What are the instructions for washing and maintaining the support garment?	Caring for your support garment is important for healing. * Wash it frequently. * Use gentle cycle or hand wash with mild detergent. * Avoid bleach or fabric softeners. * Air dry to keep its shape. * Follow manufacturer instructions. * Consider having a second garment for continuous wear. * For odors, mild solutions like vinegar might help, but rinse well.
What is the recommended timeline for resuming driving post-surgery?	When you can drive again depends on several factors: * Your surgery type. * Your pain level and if you're taking narcotic medication. Avoid driving on narcotics. * Your physical ability to safely control the vehicle, including making an emergency stop. * You must be cleared by your surgeon. Self-assess your readiness before attempting to drive.
Is driving permissible while taking pain medication?	It's generally not safe to drive if you're still taking strong pain medications after surgery. Key points: * Narcotic pain medications can cause drowsiness, dizziness, and impaired judgment. * Driving on these medications is considered unsafe. * Avoid driving if you are still taking strong pain medications that affect your judgment or reflexes.
What are the indicators that I am physically able to drive (strength, reflexes, seatbelt comfort)?	To assess your readiness to drive depends on the type of surgery: * You need sufficient strength and coordination for steering and pedals, and adequate range of motion in your limbs. If you can't move your arms or legs well, don't drive. * Check your reflexes by practicing using pedals and steering while sitting in the car. You must be able to perform an emergency stop effectively. * Ensure you c…
Is it necessary for someone to accompany me to my follow-up appointments?	* You will likely need a driver for your first follow-up visit, especially if on pain medication or weak. * You can go alone when off strong pain meds, feel strong, and can drive safely, after confirming with your doctor. * If you lack a driver, ask the clinic or consider doctor-approved ride services.
What is the recommended timeframe for riding in a car as a passenger?	You can generally ride as a passenger relatively soon after surgery. Key points: * The timing depends on your specific surgery and comfort level. * Avoid taking long trips immediately. * Always check with your doctor for personalized guidance. * When traveling, take breaks, stay hydrated, and wear comfortable clothing. * Using pillows can help with comfort.
What is the best way to wear a seatbelt considering my surgical site or reconstruction?	Wearing a seatbelt is essential for your safety, even after surgery. If the belt rubs your incision or reconstruction area, consider these options for comfort: * Place a soft pillow or specialized cushion between the seatbelt and the surgical site. * Ensure the lap belt is low across your hips and the shoulder strap is across your chest, away from the incision. * Adjust your seating position. * F…
What are the risks associated with long-distance travel by car or plane shortly after surgery?	Taking a long car or plane trip soon after surgery requires careful thought. For ground travel, avoid prolonged sitting. Take breaks every 1-2 hours to walk. Stay hydrated and consider compression stockings. Air travel waiting times vary greatly by surgery type. Risks include blood clots and pressure changes. Moving around, staying hydrated, and compression stockings help mitigate risks. Always d…
Is it advisable to move around during extended travel to prevent blood clots?	Yes, getting up and moving helps prevent blood clots during long trips. Key actions: * Avoid prolonged sitting still. * Take breaks every 1-2 hours to stand and walk around. * Stretch your legs regularly. * Do seated exercises like ankle pumps and calf raises. * Stay well-hydrated. * Consider compression stockings; discuss with your surgeon.
What is the recommended waiting period before riding a motorcycle?	Here's what the information suggests about riding a motorcycle after surgery: * Your doctor will tell you when it's safe. * Typically, it might be possible 4 to 6 weeks after surgery, but this varies depending on your specific procedure and healing. * You need to be pain-free and move easily. * Avoid riding if you're taking pain medications that cause drowsiness. * Consider if protective gear bot…
What are the indicators that I am not yet ready for travel, driving, or riding?	Look for these signs: * Significant pain. * Taking narcotic pain medication. * Feeling dizzy or very tired. * Limited movement in arms or legs. * Inability to react quickly or stop safely. * Still using a sling or cast. * Seatbelt causes severe pain despite adjustments. * New symptoms like leg swelling or chest pain. * Bumpy travel is painful or risky for incisions. * Your surgeon hasn't said it'…
Is radiation or chemotherapy still a possibility following reconstruction?	Yes, additional treatments like radiation or chemotherapy might be needed after surgery, which can include reconstruction. Your medical team carefully plans the timing and sequence of these therapies based on your specific cancer. * Immediate breast reconstruction generally doesn't cause significant delays in starting adjuvant chemotherapy. Chemotherapy often starts 4 to 10 weeks after surgery. *…
Will undergoing reconstruction postpone my cancer treatment?	* The timing of treatments after surgery is carefully considered. * Immediate breast reconstruction generally doesn't significantly delay starting adjuvant chemotherapy. * Chemotherapy often begins 4 to 10 weeks post-surgery, with or without immediate reconstruction. * Minor delays (days to a couple of weeks) might occur due to reconstruction recovery. * Significant delays negatively impacting ou…
Is it possible to undergo radiation or chemotherapy with implants or flap reconstruction in place?	* Radiation therapy can impact reconstructed areas, including implants and tissue flaps. It may increase risks with implants like hardening of scar tissue (capsular contracture) and implant loss. Reconstruction using your own tissue often handles radiation better. * Chemotherapy can affect healing in reconstructed areas by potentially increasing infection risk and slowing wound healing.
Could radiation impact the outcome of my breast reconstruction?	* Radiation therapy can impact reconstructed areas, including implants and tissue flaps. It may increase risks with implants like hardening of scar tissue (capsular contracture) and implant loss. Reconstruction using your own tissue often handles radiation better. * Chemotherapy can affect healing in reconstructed areas by potentially increasing infection risk and slowing wound healing.
Are there increased risks of complications if I receive radiation after surgery?	Radiation after surgery can affect reconstructed areas. Potential complications include: * Changes in skin elasticity, leading to tightness. * Reduced blood supply. * Increased scarring. * Higher risk of capsular contracture, especially with implants. * Possible need for further surgeries. * With implants, risks can include hardening, position changes, or loss. * Skin reactions like blistering ma…
Is it preferable to postpone reconstruction until after all cancer treatments are completed?	* Immediate breast reconstruction typically does not significantly delay starting chemotherapy. * Adjuvant chemotherapy often starts 4 to 10 weeks after surgery, even with immediate reconstruction. * Minor delays might occur for recovery, but significant delays negatively impacting outcomes are generally avoided as the medical team coordinates timing. * Radiation therapy can impact reconstructed …
How will chemotherapy or radiation affect my healing and recovery period?	Here's how treatments might affect your healing and recovery time: * Chemotherapy can suppress your immune system, potentially increasing infection risk and slowing wound healing. It may also cause skin reactions. * Radiation can affect reconstructed areas and surrounding tissues. This may lead to skin changes like firmness or tightness, reduced blood supply, scarring, or capsular contracture wit…
Is it likely that I will require further surgeries after chemotherapy or radiation?	Yes, additional surgeries might be needed after chemotherapy or radiation. Reasons for potential further surgery include: * Addressing complications like hardening of scar tissue or tissue breakdown caused by radiation. * Managing infection or poor wound healing that can arise due to chemotherapy. * Refining the aesthetic outcome of reconstruction or dealing with other issues that develop over ti…
What is the frequency of follow-up appointments or imaging required?	After surgery and additional treatments, you'll have regular follow-up appointments with your medical team. The timing depends on your cancer type, stage, and treatments. These visits involve physical exams. You might also have periodic imaging tests like mammograms or other scans, and potentially blood tests, to check for recurrence.
What is the expected long-term outlook following cancer treatment and reconstruction?	Here's what to know about your long-term outlook: * Regular follow-up appointments are crucial to monitor for any signs of cancer recurrence. * Breast reconstruction does not typically increase the risk of cancer coming back or negatively affect your overall prognosis. * Your healthcare team will discuss your individual prognosis based on your specific cancer and treatment. * Monitoring includes …
What symptoms indicate a potential infection at the surgical site?	Look for these signs of a surgical site infection: * Pain increasing, throbbing, or uncontrolled by medication. * Fever over 101°F (38.3°C) or returning. * Redness spreading, increasingly warm. * Thick, colored, or foul-smelling drainage increasing. * Swelling increasing, area feels hard. * Feeling unwell, chills, or night sweats. * Wound edges separating. * Blackish-gray tissue near the wound.
What are the signs of excessive bleeding following surgery?	Watch for signs of too much bleeding after surgery: * Significant bleeding soaking your dressing rapidly or not stopping with gentle pressure. * Sudden, large, rapidly increasing swelling or bruising around the incision. * Passing large blood clots, especially with internal surgery. * Patient descriptions include bandages soaked with blood, steady streams of blood, or wetness under the bandage. I…
What symptoms should I be aware of that could indicate a blood clot (DVT)?	Watch for these signs of a blood clot in your leg (DVT) after surgery: * Pain, tenderness, soreness, or a persistent ache in one leg, usually the calf or thigh, that is new or getting worse. * Swelling in one leg, especially if it's much more swollen than the other, feels tight or puffy, or your sock leaves a deep mark. * Redness in the affected leg. * Warmth in the affected leg.
Is some swelling expected, and when does it become problematic?	Some swelling near the incision is a normal part of recovery after surgery. This is the body's natural response and usually improves within 3 to 7 days. However, swelling can be a concern if you notice: * Increased swelling around the incision, especially if it feels firm or hard. * Sudden, large swelling or bruising around the incision that is rapidly increasing. * Mild increasing swelling or br…
What situations warrant contacting my surgeon versus going to the ER?	Call your surgeon's office for: * New or worsening changes in bowel or bladder function. * Persistent mild nausea or vomiting that you can manage. * Mild increasing swelling or bruising around your incision that isn't rapidly worsening or accompanied by other concerning signs. * Questions about medications, activity, or wound care. * Mild itching or rash around the incision. * Persistent or bothe…
What signs indicate that I need to call emergency services right away?	Here are symptoms requiring an immediate call to 911 after surgery: * Severe chest pain or pressure. * Sudden or severe shortness of breath or difficulty breathing. * Sudden weakness or numbness in your face, arm, or leg, especially on one side. * Sudden, severe headache, particularly with a stiff neck, fever, vision changes, or confusion. * Uncontrolled bleeding that won't stop. * Loss of consci…
Is some fever expected post-operatively, and at what temperature is it concerning?	A low-grade fever below 101°F (38.3°C) can be a normal part of recovery in the first few days. Feeling more tired than usual is also common. Watch for: * A persistent high fever above 101°F (38.3°C) or one that returns. * A very high fever above 103°F (39.4°C). * Fever with shaking chills or other signs of severe illness. These higher fevers may indicate a problem.
If I observe pus, a bad smell, or redness around my incision, what should I do?	Noticing pus, foul odor, or redness around your incision are signs that could indicate a developing infection. These are considered urgent alarm signs. If you see these signs: * Contact your surgeon immediately. * Or go to the nearest emergency room, especially after hours.
How do I differentiate between normal post-operative pain and pain that indicates a problem?	Distinguishing pain after surgery involves recognizing key differences. Normal pain usually presents as: * Mild to moderate around the surgical site. * Gradually improving over time. Pain that may signal a complication includes: * Increased pain at the incision that's worsening, throbbing, or not controlled by medication. * Pain that's significantly worse over time despite medication. * Sudden, s…
Who is the appropriate contact person if I have concerns about a symptom outside of office hours?	For urgent alarm signs after hours, you should either contact your surgeon immediately via their after-hours protocol or go to the nearest emergency room. If specifically directed by your surgeon's office, head to the emergency room. Remember to call 911 for any symptom you feel is life-threatening.
Can post-operative pain medications or antibiotics impact my blood sugar levels?	Post-surgery medications can affect blood sugar levels. * Steroids, sometimes used for pain or inflammation, can significantly raise blood sugar. * Certain antibiotics might also affect blood sugar levels. * Pain and stress after surgery can impact blood glucose control. * Watch for signs of high or low blood sugar and tell your healthcare team immediately.
Should I make any changes to my insulin or diabetes medication dosage following surgery?	Yes, you will likely need to adjust your insulin or oral diabetes medication doses after surgery. * Surgery and anesthesia can cause high blood sugar. * Steroids sometimes used can significantly increase blood sugar. * Adjustments are especially needed if you're not eating regularly or taking steroids. * Your surgical team will provide specific instructions and monitor your blood sugar closely.
Could liver or kidney function issues from chemo impact how my body processes pain medication?	Chemotherapy can affect your liver and kidney function. This might impact how your body processes pain medications. Key points: * Chemotherapy affecting kidneys means NSAIDs need cautious use. * Kidney disease changes how your body handles medications after surgery.
Is it possible for anesthesia or steroids to elevate blood sugar levels?	Yes, anesthesia and steroids can influence blood sugar. * Anesthesia and surgery can lead to stress hyperglycemia, meaning high blood sugar. * Steroids can significantly increase blood sugar levels. This might require adjusting diabetes medication doses.
Is there a possibility of interactions between pain medications and my blood pressure medication?	Yes, pain medications can interact with blood pressure medications. * Opioids might lower blood pressure. * NSAIDs can sometimes raise blood pressure and interfere with medications like diuretics, ACE inhibitors, or ARBs. COX-2 inhibitors have similar risks. * Acetaminophen generally has fewer major interactions. Always inform your healthcare team about all medications you take to manage potentia…
Is it advisable to continue taking my blood pressure medication even if I experience lightheadedness post-surgery?	Feeling lightheaded after surgery is a key symptom to report to your healthcare team right away. Medications for blood pressure might be adjusted or paused around the time of surgery. Your doctor decides when it is safe to restart them based on your condition and blood pressure readings. Always discuss any concerns about your medications or symptoms with your doctor or nurse.
Could anesthesia or pain influence my blood pressure measurements?	* Surgery stress and anesthesia can change blood pressure. * Anesthesia affects breathing and blood pressure. * Opioid pain medications may lower blood pressure. * Morphine can specifically lower blood pressure.
Is there a risk of interaction between thyroid medications and anesthesia or painkillers?	- Inform your surgeon, anesthesiologist, primary care physician, and specialists about all medications you are taking, including prescription, over-the-counter, vitamins, and herbal supplements. - Providing this information helps your healthcare team understand your medication regimen and spot potential interactions or necessary adjustments. - Ask questions about any changes in your medication pl…
Is it necessary to adjust my thyroid medication dosage before or after surgery?	- Notify your surgeon, anesthesiologist, primary care doctor, and any specialists about all the medications you are using, including prescriptions, over-the-counter drugs, vitamins, and herbal supplements. - This information helps your healthcare team gain a comprehensive understanding of your medication routine and identify any possible interactions or needs for changes. - Don't hesitate to ask …
Is there a possibility that post-operative medications could interfere with my current cancer treatments?	Yes, postoperative medications can potentially interfere with ongoing cancer treatments. Key points: * Interaction potential depends greatly on the specific cancer treatment. * Chemotherapy can impact how your body processes pain medications by affecting liver and kidney function. * Some pain medications may interact with chemotherapy, potentially increasing side effects or reducing effectiveness…
What is the recommended timeline for returning to work post-surgery?	Returning to work timelines vary significantly by surgery type: * Knee Replacement: 4-6 weeks for desk jobs, up to 3 months for physical jobs. * Hip Replacement: About 3.5 months on average. Typically 2-4 weeks for desk jobs, 3-4 months for physical jobs. * Shoulder Surgery: Rotator cuff repair recovery is often slower than total shoulder replacement. * Laparoscopic Inguinal Hernia: 1-2 weeks for…
Can you provide documentation for my employer regarding my need for time off?	I cannot provide a doctor's note. Your physician is the one who determines when you are medically cleared to return to work. They will provide the necessary documentation outlining your recovery progress, work restrictions, and recommendations for a safe return.
Is it necessary to get approval from you before going back to work?	* Your physician is key to determining when you're medically cleared to return to work. * They will provide documentation noting your recovery progress, any work restrictions, or limitations. * It's vital to follow their restrictions to prevent complications.
Is it possible to go back to work with reduced hours or different responsibilities?	Yes, a gradual return to work is possible. You can start with part-time hours or reduced responsibilities. Temporary changes to job tasks, focusing on less demanding aspects, can also help with the transition. Your physician will provide work restrictions and recommendations for a safe return.
What are the considerations if my job involves lifting, driving, or physical exertion?	Jobs requiring lifting, driving, or significant physical activity often mean a longer recovery timeline before returning to work. For instance, a physical job after knee replacement might take up to 3 months, versus 4-6 weeks for a desk job. Readiness involves sufficient strength, endurance, and stamina for your specific duties. Your doctor will give clear restrictions on lifting or activity to p…
Is working remotely an option during my recovery period?	- The possibility of working from home depends on your surgery type, recovery progress, and job nature. - If your job involves mainly desk work, you may be able to resume working from home sooner compared to jobs requiring physical activity. - Talk with your surgeon and employer to assess if working from home is a feasible option for you.
What are the signs that indicate I am both physically and mentally prepared to return to work?	To gauge your readiness for returning to work after surgery: Physical readiness involves: * Pain is well-managed without significant discomfort or heavy opioid use. * You have enough strength, mobility, and stamina for job duties. * No red flags like severe pain, new swelling, fever, or breathing issues. Mental readiness means: * You can focus and manage fatigue. * You feel emotionally stable and…
What strategies can I use if I experience pain or fatigue after returning to work?	If you feel pain or fatigue once back at work, you can: * Continue using prescribed pain medication as needed. * Apply non-pharmacological techniques like gentle stretches if recommended. * Pace your activities throughout the day. * Schedule regular breaks to rest. * Stay hydrated and eat a healthy diet to support energy. * Seek further medical advice if recovery isn't progressing or symptoms wor…
What are the indicators that I may have returned to work prematurely?	Signs indicating you might have returned to work too soon include persistent severe pain, new swelling or redness at the surgical site, fever, shortness of breath, chest pain, or any other concerning symptoms. Experiencing these issues suggests you should contact your healthcare provider immediately.
Who is the appropriate person to contact if I need more time off or changes to my job duties?	* Communicate early and openly with your physician and employer about your expected return timeline and potential limitations. * Discuss potential needs for accommodations or modified duties with your employer. * Keep your supervisor and colleagues informed about your recovery progress and any ongoing needs. * Your healthcare team, with your consent, may communicate with your employer about neces…
