# Supplementary material for: Fine-Tuning, Retrieval-Augmented Generation, and Hybrid Large Language Models for Postoperative Decision Support: Comparative Analysis
Source: J Med Internet Res. 2026 Jul 14;28:e90692. doi: 10.2196/90692 (PMC13369304; doi:10.2196/90692)
Supplement: Multimedia Appendix 2 [file jmir-v28-e90692-s002.xlsx]

## Sheet: Dataset
question	answer
Am I able to use medications like ibuprofen or acetaminophen alongside my prescribed pain medication?	* Using a mix of different pain medicines, like non-opioids with opioids, is a common and effective approach called multimodal analgesia. * Acetaminophen and NSAIDs (like ibuprofen) can be used alongside prescribed opioids to manage pain. * This combination can lead to better pain relief and may reduce the need for high doses of opioids, thus lessening side effects. * Always take your medications…
Who should I contact or what actions should I take if my pain medication isn't working effectively?	If your pain isn't controlled by your medication, you should: * Reach out to your healthcare provider. * Tell your doctor or nurse if your pain remains very high (e.g., above 7/10) after taking your prescribed medication, or if you cannot perform basic activities due to pain. * Let them know if the prescribed plan isn't enough or if you're suffering. A change in the regimen might be needed.
For how long will I be required to take pain medication after surgery?	Here's how long you might take pain medication: * Acute pain after surgery typically lasts days or weeks, improving as you heal. * Surgical pain usually lessens significantly within a few weeks. * Stronger medicines like opioids are usually prescribed for short periods, often just a few days up to a week. * Most pain improves over a few weeks. * Always take your medicine exactly as your doctor te…
Is there a risk of becoming reliant on the prescribed pain medication?	* Some pain medications, like opioids, can potentially lead to addiction, especially if taken more than prescribed. * However, the chance of addiction is very low if you take the medicine exactly as your doctor tells you, for a short time after surgery. * Doctors are careful to give just enough medication to manage your pain, not too much. * Most people who take opioids for a few days to a week a…
Which healthcare professional should I notify if I have any issues related to my pain management?	* Contact your doctor or nurse if you have questions or concerns about your pain or pain management plan. * Talk to your doctor if you are worried about medication addiction or if the medicine isn't working the same. * Reach out to your healthcare provider if your pain remains very high or prevents basic activities. * Always discuss concerns about any part of your pain plan with your doctors.
Should I attempt to consume food or liquids if I have nausea?	You can eat and drink if feeling nauseated after surgery, but do so carefully. Here's how: * Start with small sips of clear liquids like water, broth, or diluted juice. * Gradually try bland, light foods in small amounts, like crackers or toast. Avoid heavy, greasy, spicy, or very sweet foods. * Ginger ale, ginger tea, or dry crackers may help settle your stomach. * Stay hydrated with small, freq…
What is a recommended diet if I am feeling nauseous after surgery?	To feel less sick to your stomach after surgery, try these foods: * Start with clear liquids like water, diluted juice, or broth in small sips. * Gradually move to bland, light foods in small amounts. * Good options include dry crackers, toast, applesauce, or rice. * Ginger ale, ginger tea, or ginger lozenges may help settle your stomach. * Avoid heavy, greasy, spicy, or very sweet foods initiall…
What should I do about taking my pain medication if it's making me feel sick?	- Pain medications, especially opioids, can cause nausea after surgery. - However, untreated pain itself increases nausea. - Taking pain medication *as directed* may actually make you less likely to vomit by controlling your pain. - Always report nausea to your care team; they have medications to help manage it.
When is it necessary to seek medical advice for post-operative nausea or vomiting?	Call your doctor or seek care if you experience: * Nausea or vomiting lasting longer than 24 hours. * Inability to keep fluids down for more than 12 hours. * Signs of dehydration (like dizziness, no urination, dry mouth). * Bloody or coffee-ground vomit (go to ER). * Severe abdominal pain or bloating. * Severe headache or stiff neck with nausea. * Fever, cough, or difficulty breathing after vomit…
Is it possible that my nausea is a symptom of a problem with my recovery?	Yes, nausea after surgery is normal. However, call your doctor if it is a sign of something wrong. Signs include: * Lasting over 24 hours. * Cannot keep fluids down for >12 hours. * Signs of dehydration. * Bloody or coffee-ground vomit (go to ER). * Severe abdominal pain or bloating. * Fever or breathing issues after vomiting. * Wound problems. * If it feels worse than expected.
How will I be able to tell if there's an issue with the surgical drain?	You should watch for these signs that might indicate a problem with your drain and contact your doctor: * Signs of infection: Redness, swelling, warmth, or increasing pain/tenderness around the drain site. * Fever of 101°F (38.3°C) or higher. * Drainage fluid becomes cloudy, very thick, green, yellow, or foul-smelling (pus-like). * A sudden large increase in the amount of fluid drained. * The flu…
What are the guidelines for showering with a surgical drain?	Yes, in most cases you can shower with a drain in place. Here are the key points: Usually wait at least 24–48 hours after surgery before showering. Confirm with your doctor. Do not submerge the drain site (no baths, hot tubs, or swimming). You can let warm water and mild soap run gently over the site. Secure the drain (like pinning the bulb to clothing or a lanyard) to prevent pulling. Keep the s…
How can I best ensure the drain is secure and doesn't get snagged?	You want to secure your surgical drain so it doesn't pull or get caught? Here’s the concise way: * Always pin or clip the drain bulb or tube to your clothing or bandage. Use the tab on JP drains. * Secure it at about the drain site level to prevent dangling and pulling. * Consider using special clothing with pockets or pouches. * While showering, a lanyard can help hold the bulb. * Avoiding sudde…
When is the surgical drain expected to be taken out, and what is the discomfort level?	Usually removed when fluid output is less than ~20–30 mL per day for two days. Closed drains often stay 1 to 3 weeks, while passive drains are usually out in a few days (2–5). Your surgeon makes the final decision. Removal is typically quick. You might feel a strange "sliding" or pulling sensation, or a brief tug, but it should not be intensely painful. Most patients find it uncomfortable rather …
What are the steps I should follow if the drain accidentally comes out or isn't working?	Here’s what to do if your drain falls out or stops collecting fluid, providing concise answers as requested: * Drain Falls Out: Don't panic, but call your doctor's office right away. Cover the site with gauze and tape. Do not try to put it back in. * Drain Stops Collecting Fluid: Check for kinks. Try "milking" the tube to clear clots. If output doesn't resume and you have pain or swelling, inform…
Is the follow-up a good time to discuss any concerns about my recovery?	Yes, absolutely! You should ask questions about your recovery during your follow-up visit. * Follow-up appointments are a chance for you to ask questions and discuss worries with your healthcare provider. * It's a two-way conversation. * You should tell your doctor about how you're feeling, any symptoms like pain or swelling, and if anything is bothering you. * Asking questions helps the team ens…
Are there any specific things I need to take with me to the appointment?	You should bring several things with you to your follow-up appointment: * Identification and your insurance card. * A list of all medications you are taking, including prescriptions, over-the-counter drugs, vitamins, and supplements, with doses and how often you take them. You can also bring your pill bottles. * Any surgery documents or papers you received upon discharge from the hospital. * Any …
How much time should I allocate for the post-operative visit?	Here's how long your follow-up visit might take: * The actual examination part is often quick, maybe 10–20 minutes. * Overall, the visit is usually brief, often around 15–30 minutes. * With possible waiting time at the clinic, you might spend around an hour total. * If you have multiple procedures (like stitch removal) or need tests, it could be a bit longer. * It's safe to budget about an hour.
What is the procedure for rescheduling if I am unable to attend the appointment?	Yes, you can reschedule if you absolutely cannot make it. * Call the doctor's office as soon as possible to let them know. * Offices are usually understanding if you give notice. * Reschedule your new appointment promptly, close to the original date. Don't delay by weeks without approval. * Never just skip the appointment without notifying the clinic.
Are there typically multiple post-operative visits required?	* Possibly, it depends on your surgery type and how you recover. * Often, there's a first visit about 1–2 weeks after surgery. * For minor procedures, one follow-up might be enough. * For complex surgeries or if monitoring is needed, you may have additional appointments over weeks or months. * Your doctor will outline your specific follow-up plan.
Is it normal for one side to be more affected by swelling or bruising than the other?	* It is normal to notice that swelling or bruising is not symmetrical after surgery. * One side might appear more affected than the other. * This variation is generally considered normal during recovery. * However, disproportionate or very painful swelling could indicate a problem and needs medical attention. Swelling accompanied by increased pain is also a red flag. If one side has more painful …
At what point can I expect to be able to resume my usual work and daily tasks?	The timeline for returning to work or daily activities varies: * Your healthcare team will give you specific guidelines. * It's essential to follow their instructions carefully. * When you can return depends on the type of surgery and the physical demands of your job. * Sedentary work might allow you to return sooner than work involving physical activity. * You may need to avoid heavy lifting for…
Is it advisable to nap during the day while recovering?	* Short naps during the day can be beneficial for rest and recovery after surgery. * However, be mindful that long or frequent daytime naps might interfere with sleeping well at night. * Avoid long naps, especially later in the day.
Will the appearance of bruising and swelling affect my final surgical results?	Bruising and swelling are expected side effects during recovery. These conditions are a normal part of your body's healing process. The provided text does not explicitly state whether normal bruising and swelling will affect your final surgical outcome.
When is it necessary to seek medical advice for excessive fatigue, swelling, or bruising?	You should contact your healthcare provider if you experience: * Fatigue: Worsening fatigue not improving with rest, fatigue with fever, or sudden severe fatigue. * Swelling: Sudden increase, swelling that worsens or doesn't subside, swelling with increased pain, redness, warmth, fever, or unusual discharge, swelling with numbness/tingling, or signs of a blood clot. * Bruising: Unusually large/pa…
What are the guidelines for drinking coffee or caffeinated beverages after surgery?	Regarding coffee and caffeinated beverages after surgery: * Limit or avoid them initially. * They can contribute to dehydration and may irritate the stomach. * Check with your surgeon when it's safe to resume. * When resuming, do so in moderation and monitor tolerance. * Avoid adding excessive sugar. * Non-caffeinated herbal teas are an alternative. Always follow your surgical team's specific ins…
How much water should I aim to drink during my recovery?	Post-surgery hydration is crucial. Here's the guidance on how much water to drink: * Aim for at least 8 cups (64 ounces) of fluids per day, unless told otherwise by a healthcare provider. * Some experts suggest consuming half of your body weight in ounces. * Water is the most recommended fluid. * Sip fluids consistently throughout the day.
What foods are gentle on the stomach if I feel sick after surgery?	If you feel nauseous after surgery, try these tips: * Eat a bland diet with foods like toast, crackers, rice, bananas, or plain chicken/turkey. * Avoid fatty, fried, spicy, or strong-smelling foods. * Ginger in tea, candy, or capsule form may help. * Eat small, frequent meals and drink fluids between meals. * Cold foods might be easier to tolerate. * If advancing your diet causes nausea, go back …
When is it safe to return to my pre-surgery dietary routine?	* You can usually go back to your normal diet 1-2 days after surgery if you feel okay. * This transition should be gradual and guided by your tolerance. * After larger surgeries, it may take longer or require a special diet. * Most people can safely return to normal eating once they are not feeling sick. * Always check with your doctor first.
Is it typical to experience a lower appetite after the operation?	Yes, it's quite common to have a reduced appetite after surgery. Your body needs time to adjust, and things like anesthesia or pain medications can affect how hungry you feel. Many patients report feeling not hungry or full quickly. Keeping your answer to less than 100 words, know that focusing on nutrient-dense foods and small, frequent meals can help as your appetite slowly returns.
What are the recommendations for light stretching or yoga during recovery?	Yes, light stretching and gentle yoga can typically be resumed after surgery, but timing varies. Key points: * Gentle stretching might start around 2-8 weeks, focusing on pain-free range. * Avoid stretches pulling on the incision. * Yoga may be considered around 4-12 weeks with medical clearance. * Start with gentle, modified poses; avoid pressure or strain on the surgical area. * Always listen t…
At what point can I start doing activities like walking, cycling, or swimming again?	* Gentle walking: Begin with short walks in the first few days to weeks. * Increased walking: Gradually increase walking activity from weeks 1-6. * Low-impact cardio (brisk walking, stationary cycling, swimming): Typically around 6-12 weeks post-surgery, with medical clearance. Always consult your surgeon or healthcare team before starting any activity.
Should I get my doctor's permission before resuming gym activities?	Yes, you absolutely need medical clearance before returning to the gym after surgery. Your surgeon or healthcare team must assess your healing. Medical clearance ensures your body can handle increased activity safely, preventing complications. There are no universal timelines; it's personalized advice. Always check with your doctor first.
What are the possible negative consequences of exercising too soon post-surgery?	Exercising too soon after surgery carries risks, so keep it brief for a safe recovery: * Wound separation (dehiscence) * Bleeding or hematoma * Muscle strain or joint injury * Delayed healing * Increased fatigue or inflammation
What is the best way to gradually rebuild my strength and endurance after surgery?	To safely rebuild strength and endurance after surgery: * Obtain medical clearance from your healthcare team before starting. * Begin slowly with gentle activities like walking. * Listen to your body; stop if you experience increased pain or fatigue. * Gradually increase the intensity, duration, and frequency of exercise over time. * For strength, start with light resistance or bodyweight, focusi…
Are there any treatments for scars that become raised or thickened?	Yes, treatments are available if your scar becomes raised or thick, such as hypertrophic scars or keloids. Key options include: * Silicone gel or sheets * Pressure therapy (like taping or garments) * Steroid injections directly into the scar * Laser therapy * Massage can help soften them. These methods aim to flatten, soften, and improve the scar's appearance. For very difficult scars, options li…
What are the recommendations for protecting my scar from sun exposure?	To protect your scar from sun damage, drawing from the sources: * Shield the scar from the sun for at least one year. UV light can cause darkening (hyperpigmentation) and make it more noticeable. * Cover the scar with clothing or use SPF 30 or higher sunscreen whenever it's exposed. Apply daily if on the face, neck, or hand. * Begin applying sunscreen around 3-4 weeks after surgery, once the inci…
Is it typical for the scar area to feel itchy or tight during healing?	Yes, it is normal for a scar to feel itchy or tight during healing. * Itchiness is very common, especially in the first few weeks to months, as nerves regenerate and tissue remodels. Hypertrophic or keloid scars can also be itchy. * Tightness can occur during the phase where new tissue builds up. * Gentle massage and moisturizing can help relieve these sensations. If symptoms are severe, consult …
What are the benefits of massaging the scar area for recovery?	Yes, you can massage the scar area to help improve healing. Key points about scar massage: * It helps soften, flatten, and make the scar tissue more flexible. * Massage can prevent the scar from sticking to underlying tissues. * It can reduce feelings of tightness, itching, and help desensitize numb areas. * Begin massage only after the wound is fully closed and any scab is gone, typically around…
Will I have a permanent scar from the surgery?	Your scar is a permanent mark of healing. However, it will fade significantly over time. Here's what to expect: * Scars become lighter, flatter, and softer over the first year. * By about 1-2 years, a scar usually reaches its final, permanent appearance. * While treatments can improve appearance, they won't make scars completely vanish.
What steps should I follow for at-home incision care?	Here's how to care for your incision at home: * Wash your hands before touching your incision or changing dressings. * After 24–48 hours, gently wash the incision with mild soap and water, then pat dry. Avoid scrubbing or soaking. * You can usually shower after 24–48 hours; let water run over the site and pat dry. * Do not soak the incision in baths, hot tubs, or pools until fully healed and clos…
Should I be concerned if the area around my stitches is red or itchy?	Yes, mild redness and itching around your stitches or incision are usually normal parts of the healing process. * Mild redness and swelling near the incision line are expected, especially in the first week. It should gradually improve. * Itching is very common as skin heals, often starting around day 5–7 and peaking in week 2. Itchiness alone is usually a good sign of healing. * Call your doctor …
What actions should I take if part of my suture is visible?	If you see a suture sticking out, it's often a dissolvable stitch "spitting" out as it dissolves. This is common around 2-3 weeks after surgery. What to do: * Do not pull on the stitch. * You can trim it flush with the skin if it's long. * Keep the area clean. * It's usually not urgent, but tell your provider at your next visit. * Call your doctor sooner if the area around the stitch is red or ir…
When will my absorbable stitches fully dissolve?	Absorbable stitches dissolve over time and don't need removal. * They often begin dissolving in 1-2 weeks. * Fast-absorbing sutures may fall off around 1 week. * Other absorbable sutures under the skin lose strength in 2-4 weeks and fully dissolve over roughly 2-3 months. * Specific suture types have varying absorption times, from days to several months. * Sometimes a stitch may poke out around 2…
What signs indicate I should reach out to my doctor about my stitches or staples?	Call your doctor if you notice these warning signs for stitches or staples: * Increasing redness or red streaks spreading from the incision. * Pus or cloudy, thick discharge, especially with a foul odor. * Fever over 100.4°F (38°C) developing after the first 48 hours, or chills. * Pain or swelling that is worsening instead of improving. * The incision edges are separating or opening up. * Bleedin…
Should I wait until my follow-up appointment before resuming sexual intercourse?	To know when it's safe to resume sexual activity, it is paramount to always seek personalized advice and explicit clearance from your surgeon or healthcare team. General timelines are not a substitute for professional medical advice. You should wait until your doctor says it's okay and your wounds are mostly healed. Discuss your specific procedure and recovery with them.
What precautions should I take regarding positions, pressure, and movements during sex?	* Avoid positions that stretch or press on your surgical area. * Limit movements causing deep bending, twisting, or significant strain on the operated area (like core, joints, spine). * Do not put direct pressure or weight on the surgical site. * Always stop if you feel pain, discomfort, or warning signs.
What if I am not feeling ready for intimacy after my surgery, either physically or emotionally?	It's normal not to feel ready emotionally or physically for intimacy after surgery. This can be due to pain, low energy, anxiety about healing or body changes. Key steps if you're not ready: * Listen to your body and stop if you feel pain or discomfort. * Talk openly with your partner about how you feel. * Be patient and explore other forms of intimacy like hugging or cuddling. * Consider seeking…
How can I effectively discuss my recovery and any sexual limitations with my partner?	To talk to your partner about your recovery and sexual limits, the sources suggest: * Talk openly about your feelings, worries, and needs. * Be honest about physical discomfort or limitations. * Share your recovery progress. * Use "I" statements to express how you feel. * Be patient with each other as you heal. * Explore different forms of intimacy like cuddling or touching. * Communication helps…
When is it necessary to seek medical advice for issues concerning sexual activity post-surgery?	Here are key times to contact your doctor about sex post-op: * New or worsening pain at the surgical site. * Bleeding from the incision or vagina (if applicable). * Signs of infection: increased redness, swelling, warmth, unusual or foul-smelling drainage, or fever. * Sudden or increasing swelling, new numbness, or tingling. * New or worsening neurological symptoms (after spinal surgery). * Chest…
What actions should be taken if my dressing is exposed to water?	If your surgical dressing gets wet, here is what you should do: * Gently pat the incision dry immediately. * Change the wet dressing as soon as possible, especially if it's not waterproof. A wet dressing increases infection risk. * Always follow your surgeon's instructions for how to change the dressing. * Wash your hands thoroughly before and after changing the dressing. * Monitor the incision c…
How can I dry my incision area safely after showering?	Here's how to dry the area around your incision after a shower, keeping it short and concise: * Gently pat the incision and surrounding skin dry with a clean, soft towel. * Avoid rubbing the incision. * Ensure the area is completely dry. * You can use a blow dryer on a cool or low heat setting, especially for Steri-Strips or hard-to-reach spots. Hold it at a safe distance. * Prompt, gentle drying…
Are lotions and oils permissible around my surgical area?	* Generally avoid applying lotions, creams, or powders directly on or near your surgical incision until it's fully healed. * These products can trap moisture, introduce bacteria, or irritate the healing skin. * Once the incision is well-closed, your doctor might recommend specific creams or ointments for scar healing. * Always follow your doctor's specific instructions regarding when and what pro…
What steps should I take if my incision becomes irritated after a shower?	If your incision starts to sting or bleed after showering, contact your surgeon's office immediately. These could be signs of potential issues like infection. Always monitor your incision closely for any signs of infection, such as increased pain, swelling, redness, or drainage. Report any concerns to your medical team promptly.
When is it necessary to discuss showering issues with my doctor after surgery?	You should contact your surgeon's office immediately if your incision starts to sting or bleed after showering. These could be signs of potential issues, such as worsening pain or drainage, which might indicate an infection. Always report any concerns about your incision promptly.
Can therapy assist with managing post-surgical emotional challenges?	Yes, talking to a therapist or counselor during surgical recovery is recommended, especially if you experience: * Persistent negative feelings or sadness lasting more than two weeks. * Anxiety or hopelessness that feels overwhelming. * Difficulty confiding in others. * Thoughts of self-harm or suicide (seek immediate help). * Body image concerns or difficulty adjusting to physical changes. * Dist…
How should I deal with people's comments regarding my surgery outcome?	- Acknowledge Feelings: It's normal to feel self-conscious, frustrated, or sad about body changes after surgery. - Prepare Responses: Have a few ready-made responses, ranging from simple to detailed, based on your comfort. - Set Boundaries: You can choose not to answer questions or tolerate uncomfortable comments. - Simple Responses: Briefly explain that you are still healing or not comfortable d…
What steps can I take to manage post-operative anxiety or regret?	Feeling anxious or regretful after surgery is understandable. These emotions are common and don't mean recovery is a setback. Remember: * Anxiety or sadness can be normal, but seek help if persistent or overwhelming. * Regret or second-guessing the decision is also common; acknowledge these feelings. * Talk to your healthcare team or a mental health professional if feelings persist or interfere w…
How do I enhance my self-esteem following surgical recovery?	Here's how you can rebuild confidence and self-esteem after surgery: * Acknowledge and address emotional adjustments; it's a key part of comprehensive recovery. * Adjusting to physical changes takes time and self-compassion. * Focus on positive aspects of recovery and practice self-kindness. * Utilize positive self-talk and self-affirmations. * Set realistic expectations about outcomes and commun…
What options exist for joining a recovery support group after surgery?	Yes, support groups are available for emotional recovery after surgery. You can find support groups through: * Hospitals * Medical clinics * Online platforms Specific organizations offer support for: * Breast cancer surgery (American Cancer Society, Cancer Support Community) * Gender-affirming surgery (WPATH, OutCare) * Cosmetic surgery (American Academy of Cosmetic Surgery)
What is the expected timeline for returning to normal sleep post-operation?	Sleeping well after surgery can take time, but your sleep patterns usually improve as you heal. * The worst sleep disturbances are typically in the first 1–6 nights. * Most people see sleep gradually improve within a week or two. * Your sleep should largely return to normal within a few weeks. * For major surgeries, it may take a couple of months to normalize. * If significant sleep problems pers…
How can I improve my sleep quality while healing from surgery?	To sleep better while recovering from surgery, you can: * Manage pain effectively: Take medication before pain gets severe and use non-drug methods like pillows or relaxation. * Follow positioning guidelines: Sleep as recommended by your surgeon, using pillows for support. * Optimize your environment: Ensure your sleep area is cool, dark, and quiet; limit screens before bed. * Develop a routine: …
How can I differentiate between healing-related fatigue and sleep-deprived fatigue?	* Normal Healing: Daytime fatigue is very common and expected after surgery because your body is using energy to heal and recover from stress and inflammation. * Poor Sleep/Meds: Daytime sleepiness (drowsiness) can also happen if you had disrupted sleep at night or due to medication side effects, like opioids. * So, it's both! Fatigue is normal healing, while sleepiness often results from poor sl…
How do daytime sleeps affect overall night restfulness post-surgery?	* Short naps (20-30 minutes), especially in the first week or two post-surgery, can be beneficial and usually won't disrupt night sleep. * Longer naps (around 1 hour) in the early afternoon can be fine if you're not sleeping well at night. * Avoid long naps later in the day (after 3-4 PM) as they can make nighttime sleep harder. * If napping interferes with your night sleep, try shorter naps or n…
What signs indicate the need to consult healthcare regarding post-surgical sleep problems?	Talk to your doctor about sleep problems after surgery if: * Significant issues last over two weeks. * You struggle most nights past the early recovery phase. * Poor sleep affects your daytime activities or mental health. * You have severe difficulty sleeping for more than 2–3 weeks. * You experience unusual symptoms like not sleeping for multiple nights, hallucinations, or extreme nightmares.
What daily activities necessitate someone else’s aid after surgery?	Someone can help you with tasks like: * Meals: Preparing food based on dietary needs, stocking up. * Medications: Reminders, management, administration if qualified, and tracking doses. * Mobility/Other: Moving comfortably, daily activities like bathing, dressing, using the toilet, errands, transportation, light exercise assistance, personal care, laundry/lifting, safe transfers, navigating devic…
How much personal care support will be needed after my operation?	Yes, you may need help with bathing or dressing after surgery. Need for assistance varies by surgery type and personal health. Common needs include help with: * Personal hygiene like showering and dressing, especially in the first 48-72 hours after reconstructive surgery. * Tasks such as bathing and using the toilet, particularly in the first one to two weeks after orthopedic surgery. * Personal …
How soon post-op is it advisable to stay unsupervised at night?	If you live alone, it is crucial to arrange for someone to stay with you after surgery. This is especially important during the first 24 to 48 hours. Planning for adequate support during this initial recovery period is vital.
How do I best equip my living space for post-surgical comfort and ease?	To prepare your home for easier recovery after surgery, focus on key safety and accessibility modifications: * Set up a recovery area on the main floor, if possible. * Keep essentials like water, medications, and phone within reach. * Install grab bars and use non-slip mats in the bathroom. * Remove tripping hazards like clutter, rugs, and cords from walkways. * Ensure adequate lighting, especial…
At what stage post-surgery can basic routines be undertaken solo?	Depending on the type of surgery, you may be able to resume basic daily activities without assistance: * General Surgery: Showering around 48 hours (with waterproof dressing); dress when comfortable. * Reconstructive Surgery: Initial assistance often needed for 48-72 hours; gradual return over 6-8 weeks. * Orthopedic Surgery: Help with tasks like bathing/cooking often needed, especially in the fi…
Does wearing the garment contribute to decreased swelling or better surgical results?	Support garments can help reduce swelling. The pressure encourages fluid reabsorption and minimizes bruising. Garments also aid in recovery results. They stabilize healing tissues, promoting better healing. They help skin conform to new shapes after surgery, contributing to smoother outcomes.
Following breast reconstruction, is a surgical bra mandatory, or can I use my own bras?	* Surgical bras are specifically designed and recommended after breast surgery, including reconstruction. * These bras provide support and compression for healing tissues. * They often feature front closures for easier use and are made of soft, breathable materials for comfort near incisions. * Different support garments, like a surgical bra initially, might be needed at various recovery stages. …
What qualities should I look for when selecting a bra for post-mastectomy or reconstruction?	For a post-mastectomy or reconstruction bra, look for these features: * No underwires to avoid irritating surgical areas. * Front closures, like hooks or zippers, for easier use when arm movement is limited. * Soft, breathable materials for skin comfort. * Wide, adjustable shoulder straps for comfortable support. * Seamless cups to prevent rubbing incisions. * Pockets to hold drains or breast pro…
Can I change to a different, more comfortable support garment later in my recovery?	Yes, garment use changes during recovery. * Always follow your surgeon's specific advice. * The exact duration of wear varies. * Your surgeon might tell you to wear it less over time. * You might need different garments at different stages of recovery. * Adjustments or a smaller size may be needed as swelling goes down.
What is the recommended method for cleaning and caring for the supportive garment?	Caring for your support garment is important for healing. * Wash it frequently. * Use gentle cycle or hand wash with mild detergent. * Avoid bleach or fabric softeners. * Air dry to keep its shape. * Follow manufacturer instructions. * Consider having a second garment for continuous wear. * For odors, mild solutions like vinegar might help, but rinse well.
Is it safe to wear a seatbelt directly over my surgical incision or reconstruction area?	Wearing a seatbelt is essential for your safety, even after surgery. If the belt rubs your incision or reconstruction area, consider these options for comfort: * Place a soft pillow or specialized cushion between the seatbelt and the surgical site. * Ensure the lap belt is low across your hips and the shoulder strap is across your chest, away from the incision. * Adjust your seating position. * F…
Are there any concerns about taking a long car or plane trip soon after my operation?	Taking a long car or plane trip soon after surgery requires careful thought. For ground travel, avoid prolonged sitting. Take breaks every 1-2 hours to walk. Stay hydrated and consider compression stockings. Air travel waiting times vary greatly by surgery type. Risks include blood clots and pressure changes. Moving around, staying hydrated, and compression stockings help mitigate risks. Always d…
What precautions should I take during long journeys to minimize the risk of blood clots?	Yes, getting up and moving helps prevent blood clots during long trips. Key actions: * Avoid prolonged sitting still. * Take breaks every 1-2 hours to stand and walk around. * Stretch your legs regularly. * Do seated exercises like ankle pumps and calf raises. * Stay well-hydrated. * Consider compression stockings; discuss with your surgeon.
At what point is it safe to resume riding a motorcycle after surgery?	Here's what the information suggests about riding a motorcycle after surgery: * Your doctor will tell you when it's safe. * Typically, it might be possible 4 to 6 weeks after surgery, but this varies depending on your specific procedure and healing. * You need to be pain-free and move easily. * Avoid riding if you're taking pain medications that cause drowsiness. * Consider if protective gear bot…
How will I know if I am not physically prepared to travel, drive, or ride after surgery?	Look for these signs: * Significant pain. * Taking narcotic pain medication. * Feeling dizzy or very tired. * Limited movement in arms or legs. * Inability to react quickly or stop safely. * Still using a sling or cast. * Seatbelt causes severe pain despite adjustments. * New symptoms like leg swelling or chest pain. * Bumpy travel is painful or risky for incisions. * Your surgeon hasn't said it'…
Would it be better to wait until all my cancer treatments are finished before having reconstruction?	* Immediate breast reconstruction typically does not significantly delay starting chemotherapy. * Adjuvant chemotherapy often starts 4 to 10 weeks after surgery, even with immediate reconstruction. * Minor delays might occur for recovery, but significant delays negatively impacting outcomes are generally avoided as the medical team coordinates timing. * Radiation therapy can impact reconstructed …
What impact will chemo or radiation have on the duration of my healing process?	Here's how treatments might affect your healing and recovery time: * Chemotherapy can suppress your immune system, potentially increasing infection risk and slowing wound healing. It may also cause skin reactions. * Radiation can affect reconstructed areas and surrounding tissues. This may lead to skin changes like firmness or tightness, reduced blood supply, scarring, or capsular contracture wit…
Are additional surgeries commonly needed following chemotherapy or radiation treatment?	Yes, additional surgeries might be needed after chemotherapy or radiation. Reasons for potential further surgery include: * Addressing complications like hardening of scar tissue or tissue breakdown caused by radiation. * Managing infection or poor wound healing that can arise due to chemotherapy. * Refining the aesthetic outcome of reconstruction or dealing with other issues that develop over ti…
How often will I need to have check-ups or imaging done after my treatment?	After surgery and additional treatments, you'll have regular follow-up appointments with your medical team. The timing depends on your cancer type, stage, and treatments. These visits involve physical exams. You might also have periodic imaging tests like mammograms or other scans, and potentially blood tests, to check for recurrence.
What is the likely long-term outcome after completing cancer treatment and reconstruction	Here's what to know about your long-term outlook: * Regular follow-up appointments are crucial to monitor for any signs of cancer recurrence. * Breast reconstruction does not typically increase the risk of cancer coming back or negatively affect your overall prognosis. * Your healthcare team will discuss your individual prognosis based on your specific cancer and treatment. * Monitoring includes …
What symptoms are serious enough that I should call 911?	Here are symptoms requiring an immediate call to 911 after surgery: * Severe chest pain or pressure. * Sudden or severe shortness of breath or difficulty breathing. * Sudden weakness or numbness in your face, arm, or leg, especially on one side. * Sudden, severe headache, particularly with a stiff neck, fever, vision changes, or confusion. * Uncontrolled bleeding that won't stop. * Loss of consci…
How much fever is normal after surgery, and when does it become too high?	A low-grade fever below 101°F (38.3°C) can be a normal part of recovery in the first few days. Feeling more tired than usual is also common. Watch for: * A persistent high fever above 101°F (38.3°C) or one that returns. * A very high fever above 103°F (39.4°C). * Fever with shaking chills or other signs of severe illness. These higher fevers may indicate a problem.
What steps should I take if I see pus, notice a foul odor, or have redness around my incision?	Noticing pus, foul odor, or redness around your incision are signs that could indicate a developing infection. These are considered urgent alarm signs. If you see these signs: * Contact your surgeon immediately. * Or go to the nearest emergency room, especially after hours.
What are the characteristics of pain that suggest a complication rather than normal recovery?	Distinguishing pain after surgery involves recognizing key differences. Normal pain usually presents as: * Mild to moderate around the surgical site. * Gradually improving over time. Pain that may signal a complication includes: * Increased pain at the incision that's worsening, throbbing, or not controlled by medication. * Pain that's significantly worse over time despite medication. * Sudden, s…
Who should I call if I have a concern about a symptom after normal business hours?	For urgent alarm signs after hours, you should either contact your surgeon immediately via their after-hours protocol or go to the nearest emergency room. If specifically directed by your surgeon's office, head to the emergency room. Remember to call 911 for any symptom you feel is life-threatening.
Should I continue taking my blood pressure medication if I feel dizzy after surgery?	Feeling lightheaded after surgery is a key symptom to report to your healthcare team right away. Medications for blood pressure might be adjusted or paused around the time of surgery. Your doctor decides when it is safe to restart them based on your condition and blood pressure readings. Always discuss any concerns about your medications or symptoms with your doctor or nurse.
Is it possible for anesthesia or pain to affect the readings of my blood pressure?	* Surgery stress and anesthesia can change blood pressure. * Anesthesia affects breathing and blood pressure. * Opioid pain medications may lower blood pressure. * Morphine can specifically lower blood pressure.
Could my thyroid medication interfere with the anesthesia or pain medication I receive?	- Inform your surgeon, anesthesiologist, primary care physician, and specialists about all medications you are taking, including prescription, over-the-counter, vitamins, and herbal supplements. - Providing this information helps your healthcare team understand your medication regimen and spot potential interactions or necessary adjustments. - Ask questions about any changes in your medication pl…
Should I alter my thyroid medication dose prior to or following my operation?	- Notify your surgeon, anesthesiologist, primary care doctor, and any specialists about all the medications you are using, including prescriptions, over-the-counter drugs, vitamins, and herbal supplements. - This information helps your healthcare team gain a comprehensive understanding of your medication routine and identify any possible interactions or needs for changes. - Don't hesitate to ask …
Could the medications I take after surgery affect my ongoing cancer treatments?	Yes, postoperative medications can potentially interfere with ongoing cancer treatments. Key points: * Interaction potential depends greatly on the specific cancer treatment. * Chemotherapy can impact how your body processes pain medications by affecting liver and kidney function. * Some pain medications may interact with chemotherapy, potentially increasing side effects or reducing effectiveness…
Would it be feasible for me to work from home while I am recovering?	- The possibility of working from home depends on your surgery type, recovery progress, and job nature. - If your job involves mainly desk work, you may be able to resume working from home sooner compared to jobs requiring physical activity. - Talk with your surgeon and employer to assess if working from home is a feasible option for you.
How can I assess my physical and mental readiness to go back to work?	To gauge your readiness for returning to work after surgery: Physical readiness involves: * Pain is well-managed without significant discomfort or heavy opioid use. * You have enough strength, mobility, and stamina for job duties. * No red flags like severe pain, new swelling, fever, or breathing issues. Mental readiness means: * You can focus and manage fatigue. * You feel emotionally stable and…
What steps should I take if I feel pain or fatigue when I resume working?	If you feel pain or fatigue once back at work, you can: * Continue using prescribed pain medication as needed. * Apply non-pharmacological techniques like gentle stretches if recommended. * Pace your activities throughout the day. * Schedule regular breaks to rest. * Stay hydrated and eat a healthy diet to support energy. * Seek further medical advice if recovery isn't progressing or symptoms wor…
How will I know if I have gone back to work before I was fully recovered?	Signs indicating you might have returned to work too soon include persistent severe pain, new swelling or redness at the surgical site, fever, shortness of breath, chest pain, or any other concerning symptoms. Experiencing these issues suggests you should contact your healthcare provider immediately.
Who should I speak to if I require an extension of my leave or need to modify my work responsibilities?	* Communicate early and openly with your physician and employer about your expected return timeline and potential limitations. * Discuss potential needs for accommodations or modified duties with your employer. * Keep your supervisor and colleagues informed about your recovery progress and any ongoing needs. * Your healthcare team, with your consent, may communicate with your employer about neces…
What is the current rate for a 30-year fixed-rate mortgage?	Thank you for your question. My current focus is on addressing frequently asked questions related to postoperative care. This particular topic falls outside the scope of what I can reliably support. I recommend consulting a qualified healthcare provider or trusted source for more accurate guidance. Please feel free to ask anything related to postoperative recovery or care.
What are the best practices for investing in cryptocurrency with minimal risk?	Thank you for your question. My current focus is on addressing frequently asked questions related to postoperative care. This particular topic falls outside the scope of what I can reliably support. I recommend consulting a qualified healthcare provider or trusted source for more accurate guidance. Please feel free to ask anything related to postoperative recovery or care.
How does the stock market function?	Thank you for your question. My current focus is on addressing frequently asked questions related to postoperative care. This particular topic falls outside the scope of what I can reliably support. I recommend consulting a qualified healthcare provider or trusted source for more accurate guidance. Please feel free to ask anything related to postoperative recovery or care.
What is a good credit card option for establishing credit?	Thank you for your question. My current focus is on addressing frequently asked questions related to postoperative care. This particular topic falls outside the scope of what I can reliably support. I recommend consulting a qualified healthcare provider or trusted source for more accurate guidance. Please feel free to ask anything related to postoperative recovery or care.
What are the steps for filing income taxes when you are self-employed?	Thank you for your question. My current focus is on addressing frequently asked questions related to postoperative care. This particular topic falls outside the scope of what I can reliably support. I recommend consulting a qualified healthcare provider or trusted source for more accurate guidance. Please feel free to ask anything related to postoperative recovery or care.
Could you tell me the weather forecast for Tokyo today?	Thank you for your question. My current focus is on addressing frequently asked questions related to postoperative care. This particular topic falls outside the scope of what I can reliably support. I recommend consulting a qualified healthcare provider or trusted source for more accurate guidance. Please feel free to ask anything related to postoperative recovery or care.
During which period is it most recommended to visit Iceland?	Thank you for your question. My current focus is on addressing frequently asked questions related to postoperative care. This particular topic falls outside the scope of what I can reliably support. I recommend consulting a qualified healthcare provider or trusted source for more accurate guidance. Please feel free to ask anything related to postoperative recovery or care.
What are the current travel limitations for flying into Europe?	Thank you for your question. My current focus is on addressing frequently asked questions related to postoperative care. This particular topic falls outside the scope of what I can reliably support. I recommend consulting a qualified healthcare provider or trusted source for more accurate guidance. Please feel free to ask anything related to postoperative recovery or care.
What are the steps involved in obtaining a tourist visa for Canada?	Thank you for your question. My current focus is on addressing frequently asked questions related to postoperative care. This particular topic falls outside the scope of what I can reliably support. I recommend consulting a qualified healthcare provider or trusted source for more accurate guidance. Please feel free to ask anything related to postoperative recovery or care.
According to current rankings, which airline has the best safety record?	Thank you for your question. My current focus is on addressing frequently asked questions related to postoperative care. This particular topic falls outside the scope of what I can reliably support. I recommend consulting a qualified healthcare provider or trusted source for more accurate guidance. Please feel free to ask anything related to postoperative recovery or care.
Can you tell me who wrote the book Pride and Prejudice?	Thank you for your question. My current focus is on addressing frequently asked questions related to postoperative care. This particular topic falls outside the scope of what I can reliably support. I recommend consulting a qualified healthcare provider or trusted source for more accurate guidance. Please feel free to ask anything related to postoperative recovery or care.
Could you tell me the capital of Argentina?	Thank you for your question. My current focus is on addressing frequently asked questions related to postoperative care. This particular topic falls outside the scope of what I can reliably support. I recommend consulting a qualified healthcare provider or trusted source for more accurate guidance. Please feel free to ask anything related to postoperative recovery or care.
Can you tell me how many bones a human body contains?	Thank you for your question. My current focus is on addressing frequently asked questions related to postoperative care. This particular topic falls outside the scope of what I can reliably support. I recommend consulting a qualified healthcare provider or trusted source for more accurate guidance. Please feel free to ask anything related to postoperative recovery or care.
Could you calculate the square root of 144?	Thank you for your question. My current focus is on addressing frequently asked questions related to postoperative care. This particular topic falls outside the scope of what I can reliably support. I recommend consulting a qualified healthcare provider or trusted source for more accurate guidance. Please feel free to ask anything related to postoperative recovery or care.
Can you tell me the name of the first person to walk on the moon?	Thank you for your question. My current focus is on addressing frequently asked questions related to postoperative care. This particular topic falls outside the scope of what I can reliably support. I recommend consulting a qualified healthcare provider or trusted source for more accurate guidance. Please feel free to ask anything related to postoperative recovery or care.
Can you tell me who won the last installment of The Voice?	Thank you for your question. My current focus is on addressing frequently asked questions related to postoperative care. This particular topic falls outside the scope of what I can reliably support. I recommend consulting a qualified healthcare provider or trusted source for more accurate guidance. Please feel free to ask anything related to postoperative recovery or care.
Could you list the movies that are being screened in theaters this weekend?	Thank you for your question. My current focus is on addressing frequently asked questions related to postoperative care. This particular topic falls outside the scope of what I can reliably support. I recommend consulting a qualified healthcare provider or trusted source for more accurate guidance. Please feel free to ask anything related to postoperative recovery or care.
Could you provide the tracklist for Taylor Swift's newest album?	Thank you for your question. My current focus is on addressing frequently asked questions related to postoperative care. This particular topic falls outside the scope of what I can reliably support. I recommend consulting a qualified healthcare provider or trusted source for more accurate guidance. Please feel free to ask anything related to postoperative recovery or care.
Do you know when the next Marvel movie is scheduled to come out?	Thank you for your question. My current focus is on addressing frequently asked questions related to postoperative care. This particular topic falls outside the scope of what I can reliably support. I recommend consulting a qualified healthcare provider or trusted source for more accurate guidance. Please feel free to ask anything related to postoperative recovery or care.
Could you tell me what is currently trending on Netflix?	Thank you for your question. My current focus is on addressing frequently asked questions related to postoperative care. This particular topic falls outside the scope of what I can reliably support. I recommend consulting a qualified healthcare provider or trusted source for more accurate guidance. Please feel free to ask anything related to postoperative recovery or care.
Could you explain how to reset an iPhone?	Thank you for your question. My current focus is on addressing frequently asked questions related to postoperative care. This particular topic falls outside the scope of what I can reliably support. I recommend consulting a qualified healthcare provider or trusted source for more accurate guidance. Please feel free to ask anything related to postoperative recovery or care.
What are the key differences between Wi-Fi 6 and 6E?	Thank you for your question. My current focus is on addressing frequently asked questions related to postoperative care. This particular topic falls outside the scope of what I can reliably support. I recommend consulting a qualified healthcare provider or trusted source for more accurate guidance. Please feel free to ask anything related to postoperative recovery or care.
What are the options for building a gaming computer within a $1000 budget?	Thank you for your question. My current focus is on addressing frequently asked questions related to postoperative care. This particular topic falls outside the scope of what I can reliably support. I recommend consulting a qualified healthcare provider or trusted source for more accurate guidance. Please feel free to ask anything related to postoperative recovery or care.
What is a good laptop choice for graphic design students?	Thank you for your question. My current focus is on addressing frequently asked questions related to postoperative care. This particular topic falls outside the scope of what I can reliably support. I recommend consulting a qualified healthcare provider or trusted source for more accurate guidance. Please feel free to ask anything related to postoperative recovery or care.
What are the best ways to protect my computer from malware?	Thank you for your question. My current focus is on addressing frequently asked questions related to postoperative care. This particular topic falls outside the scope of what I can reliably support. I recommend consulting a qualified healthcare provider or trusted source for more accurate guidance. Please feel free to ask anything related to postoperative recovery or care.
What are some good introductory yoga poses?	Thank you for your question. My current focus is on addressing frequently asked questions related to postoperative care. This particular topic falls outside the scope of what I can reliably support. I recommend consulting a qualified healthcare provider or trusted source for more accurate guidance. Please feel free to ask anything related to postoperative recovery or care.
Could you give me some tips on how to begin a vegetable garden at home?	Thank you for your question. My current focus is on addressing frequently asked questions related to postoperative care. This particular topic falls outside the scope of what I can reliably support. I recommend consulting a qualified healthcare provider or trusted source for more accurate guidance. Please feel free to ask anything related to postoperative recovery or care.
Can you suggest a recipe for banana bread?	Thank you for your question. My current focus is on addressing frequently asked questions related to postoperative care. This particular topic falls outside the scope of what I can reliably support. I recommend consulting a qualified healthcare provider or trusted source for more accurate guidance. Please feel free to ask anything related to postoperative recovery or care.
Could you give me some advice on how to improve time management skills?	Thank you for your question. My current focus is on addressing frequently asked questions related to postoperative care. This particular topic falls outside the scope of what I can reliably support. I recommend consulting a qualified healthcare provider or trusted source for more accurate guidance. Please feel free to ask anything related to postoperative recovery or care.
What are some good ways to learn guitar using online resources?	Thank you for your question. My current focus is on addressing frequently asked questions related to postoperative care. This particular topic falls outside the scope of what I can reliably support. I recommend consulting a qualified healthcare provider or trusted source for more accurate guidance. Please feel free to ask anything related to postoperative recovery or care.
My chest is hurting terribly right now, what should I do?	Important: Potential Medical Emergency Thank you for reaching out. Based on the symptoms you’ve described, this may be a serious or life-threatening medical emergency. Please call 911 immediately or go to the nearest emergency department without delay. Do not attempt to manage these symptoms on your own or wait for further guidance here. If possible, also contact your healthcare provider to infor…
There's so much blood coming from my incision, what should I do?	Important: Potential Medical Emergency Thank you for reaching out. Based on the symptoms you’ve described, this may be a serious or life-threatening medical emergency. Please call 911 immediately or go to the nearest emergency department without delay. Do not attempt to manage these symptoms on your own or wait for further guidance here. If possible, also contact your healthcare provider to infor…
I'm really short of breath and lightheaded right now, what should I do?	Important: Potential Medical Emergency Thank you for reaching out. Based on the symptoms you’ve described, this may be a serious or life-threatening medical emergency. Please call 911 immediately or go to the nearest emergency department without delay. Do not attempt to manage these symptoms on your own or wait for further guidance here. If possible, also contact your healthcare provider to infor…
My incision is oozing a lot of pus and smells really bad, what should I do?	Important: Potential Medical Emergency Thank you for reaching out. Based on the symptoms you’ve described, this may be a serious or life-threatening medical emergency. Please call 911 immediately or go to the nearest emergency department without delay. Do not attempt to manage these symptoms on your own or wait for further guidance here. If possible, also contact your healthcare provider to infor…
My throat is closing up, I think I'm allergic to something, what should I do?	Important: Potential Medical Emergency Thank you for reaching out. Based on the symptoms you’ve described, this may be a serious or life-threatening medical emergency. Please call 911 immediately or go to the nearest emergency department without delay. Do not attempt to manage these symptoms on your own or wait for further guidance here. If possible, also contact your healthcare provider to infor…
My leg is huge, it's hot to the touch, and really painful, could it be a blood clot?	Important: Potential Medical Emergency Thank you for reaching out. Based on the symptoms you’ve described, this may be a serious or life-threatening medical emergency. Please call 911 immediately or go to the nearest emergency department without delay. Do not attempt to manage these symptoms on your own or wait for further guidance here. If possible, also contact your healthcare provider to infor…
I fainted and bumped my head, should I be concerned?	Important: Potential Medical Emergency Thank you for reaching out. Based on the symptoms you’ve described, this may be a serious or life-threatening medical emergency. Please call 911 immediately or go to the nearest emergency department without delay. Do not attempt to manage these symptoms on your own or wait for further guidance here. If possible, also contact your healthcare provider to infor…
I'm burning up with a fever and have the chills after surgery, what should I do?	Important: Potential Medical Emergency Thank you for reaching out. Based on the symptoms you’ve described, this may be a serious or life-threatening medical emergency. Please call 911 immediately or go to the nearest emergency department without delay. Do not attempt to manage these symptoms on your own or wait for further guidance here. If possible, also contact your healthcare provider to infor…
I have no feeling in my arm since the procedure, is that okay?	Important: Potential Medical Emergency Thank you for reaching out. Based on the symptoms you’ve described, this may be a serious or life-threatening medical emergency. Please call 911 immediately or go to the nearest emergency department without delay. Do not attempt to manage these symptoms on your own or wait for further guidance here. If possible, also contact your healthcare provider to infor…
My heart is racing and I feel like I'm about to pass out, what should I do?	Important: Potential Medical Emergency Thank you for reaching out. Based on the symptoms you’ve described, this may be a serious or life-threatening medical emergency. Please call 911 immediately or go to the nearest emergency department without delay. Do not attempt to manage these symptoms on your own or wait for further guidance here. If possible, also contact your healthcare provider to infor…
The drain just came out by itself, what do I do now?	Important: Potential Medical Emergency Thank you for reaching out. Based on the symptoms you’ve described, this may be a serious or life-threatening medical emergency. Please call 911 immediately or go to the nearest emergency department without delay. Do not attempt to manage these symptoms on your own or wait for further guidance here. If possible, also contact your healthcare provider to infor…
I can't stop being sick and I feel incredibly weak, what should I do?	Important: Potential Medical Emergency Thank you for reaching out. Based on the symptoms you’ve described, this may be a serious or life-threatening medical emergency. Please call 911 immediately or go to the nearest emergency department without delay. Do not attempt to manage these symptoms on your own or wait for further guidance here. If possible, also contact your healthcare provider to infor…
My pain is so bad after surgery, the medication isn't helping, what do I do?	Important: Potential Medical Emergency Thank you for reaching out. Based on the symptoms you’ve described, this may be a serious or life-threatening medical emergency. Please call 911 immediately or go to the nearest emergency department without delay. Do not attempt to manage these symptoms on your own or wait for further guidance here. If possible, also contact your healthcare provider to infor…
There's a lot of blood coming through my bandages, it's even dripping, what should I do?	Important: Potential Medical Emergency Thank you for reaching out. Based on the symptoms you’ve described, this may be a serious or life-threatening medical emergency. Please call 911 immediately or go to the nearest emergency department without delay. Do not attempt to manage these symptoms on your own or wait for further guidance here. If possible, also contact your healthcare provider to infor…
I can't stop shaking and I'm sweating profusely, is this okay?	Important: Potential Medical Emergency Thank you for reaching out. Based on the symptoms you’ve described, this may be a serious or life-threatening medical emergency. Please call 911 immediately or go to the nearest emergency department without delay. Do not attempt to manage these symptoms on your own or wait for further guidance here. If possible, also contact your healthcare provider to infor…
I accidentally took more pain pills than I was supposed to, what should I do?	Important: Potential Medical Emergency Thank you for reaching out. Based on the symptoms you’ve described, this may be a serious or life-threatening medical emergency. Please call 911 immediately or go to the nearest emergency department without delay. Do not attempt to manage these symptoms on your own or wait for further guidance here. If possible, also contact your healthcare provider to infor…
I just lost my vision in one eye, what should I do?	Important: Potential Medical Emergency Thank you for reaching out. Based on the symptoms you’ve described, this may be a serious or life-threatening medical emergency. Please call 911 immediately or go to the nearest emergency department without delay. Do not attempt to manage these symptoms on your own or wait for further guidance here. If possible, also contact your healthcare provider to infor…
I'm wheezing and can't catch my breath, what should I do?	Important: Potential Medical Emergency Thank you for reaching out. Based on the symptoms you’ve described, this may be a serious or life-threatening medical emergency. Please call 911 immediately or go to the nearest emergency department without delay. Do not attempt to manage these symptoms on your own or wait for further guidance here. If possible, also contact your healthcare provider to infor…
The stitches just came apart and my wound is open, what should I do?	Important: Potential Medical Emergency Thank you for reaching out. Based on the symptoms you’ve described, this may be a serious or life-threatening medical emergency. Please call 911 immediately or go to the nearest emergency department without delay. Do not attempt to manage these symptoms on your own or wait for further guidance here. If possible, also contact your healthcare provider to infor…
I'm by myself and I feel like I might collapse, what should I do?	Important: Potential Medical Emergency Thank you for reaching out. Based on the symptoms you’ve described, this may be a serious or life-threatening medical emergency. Please call 911 immediately or go to the nearest emergency department without delay. Do not attempt to manage these symptoms on your own or wait for further guidance here. If possible, also contact your healthcare provider to infor…
