# Supplementary material for: Fine-Tuning, Retrieval-Augmented Generation, and Hybrid Large Language Models for Postoperative Decision Support: Comparative Analysis
Source: J Med Internet Res. 2026 Jul 14;28:e90692. doi: 10.2196/90692 (PMC13369304; doi:10.2196/90692)
Supplement: Multimedia Appendix 5 [file jmir-v28-e90692-s005.xlsx]

## Sheet: Sheet1
	Subject	Queries	ACCURACY	BASELINE		Fine Tuning		RAG		RAG + Fine Tuning			COMPLETENESS	Baseline		Fine Tuning		RAG		RAG + Fine Tuning			RELEVANCE	BASELINE	Fine Tuning	RAG	RAG + Fine Tuning		READABILITY	BASELINE	FRE score	FKGL	Word count	Fine Tuning	FRE score	FKGL	Word count	RAG	FRE score	FGKL	Word count	RAG + Fine Tuning	FRE score	FKGL	Word count
1	Pain Management	Could you describe the usual pain intensity experienced post-operatively?			Correct		Correct		Correct		Correct				4.33333		4.33333		4		4			3	2.66667	2.33333	2				28.7	11.4	640		43.6	9.9	43		34.6	11.2	34		52.7	8.4	266
2	Pain Management	What is the expected timeline for pain improvement after this procedure?			Correct		Correct		Correct		Correct				4		4.33333		4.66667		4.66667			3	2.66667	2.66667	3				28.3	11.6	498		64.7	8	75		46.8	10.7	64		42.9	10.1	207
3	Pain Management	Besides taking medicine, what other strategies can I use for pain relief?			Incorrect		Correct		Correct		Correct				4.66667		4.66667		5		5			3	2.66667	3	3				28.5	11.5	714		19	15.2	147		18.9	15.2	203		43.1	10.1	260
4	Pain Management	What is the proper schedule for administering my pain relief medication?			Correct		Correct		Correct		Correct				3.33333		3		5		5			1.33333	2.33333	2.66667	3				34	11.5	476		39.2	11.5	121		46.6	8.7	117		48.4	10.1	216
5	Pain Management	What are the risks or negative effects I should be aware of while taking this medication?			Incorrect		Incorrect		Correct		Correct				3		1		4.66667		2.66667			1.66667	0.666667	3	2.33333				33.6	11.6	430		16.2	14.2	408		12	13.7	422		34.5	11.3	57
6	Nausea/Vomiting	Is post-operative nausea something I should expect?			Correct		Correct		Correct		Correct				4.66667		4		3		4			3	2.66667	2	2.66667				33.5	11.7	508		45.1	9.3	37		60.3	7.6	22		38.3	11.9	112
7	Nausea/Vomiting	What factors contribute to nausea following anesthesia or a surgical procedure?			Correct		Correct		Correct		Correct				4.66667		5		4.33333		4			3	3	3	2.33333				9.1	14.8	629		0	14.7	35		4.4	14.6	69		29.7	11.1	219
8	Nausea/Vomiting	How long can I expect the feeling of sickness to persist?			Incorrect		Correct		Incorrect		Correct				1.66667		4.66667		1		3.66667			1.33333	2.33333	0.666667	2				39.4	9.4	396		27.5	14	55		38.5	11.8	63		41.8	10.6	101
9	Nausea/Vomiting	Are there any remedies or actions I can take to reduce my feeling of sickness?			Incorrect		Correct		Correct		Correct				3.66667		4.33333		4		4			2	2.66667	2.66667	2.66667				45.5	9.1	849		27.2	12	123		64.3	6.1	64		42.6	10.3	248
10	Nausea/Vomiting	Can I be prescribed medication to help with the nausea I'm experiencing?			Incorrect		Correct		Incorrect		Incorrect				2.33333		2.66667		2.33333		2.33333			1	2	1.66667	1				33.9	11.5	312		44.1	9.7	41		41.5	10.7	90		41	10.9	94
11	Drain	What is the reason for using a drain after surgery?			Correct		Correct		Correct		Correct				5		5		4.66667		4.66667			3	3	2	2				44.4	9.6	491		43.6	14	55		39.2	13.6	47		50.7	9.2	193
12	Drain	For how long will the surgical drain need to remain in place?			Correct		Correct		Correct		Correct				4.66667		4.66667		5		5			2.33333	2.66667	3	3				41.1	10.8	480		56.7	9	117		47.7	10.4	106		41.7	10.6	165
13	Drain	What is the procedure for emptying and measuring the drainage fluid?			Correct		Correct		Correct		Correct				4.66667		4		5		5			3	2	3	3				47.6	8.3	1038		78.3	4.8	288		77.3	5.2	304		78.1	4.9	263
14	Drain	How frequently do I need to empty the surgical drain?			Correct		Correct		Correct		Correct				4.66667		4.66667		5		4.33333			2.33333	2.66667	2.66667	2.33333				53.9	8	478		68.6	8.5	39		56.1	11.3	47		46.5	10.8	147
15	Drain	What characteristics should I look for in the fluid coming from the drain?			Incorrect		Correct		Correct		Correct				2.33333		5		4.66667		4.66667			1.33333	3	2.66667	2.66667				44.6	9.5	878		66.1	7.4	177		46.7	8.7	115		52.3	8.6	169
16	Follow-up	What is the scheduled time for my follow-up visit?			Correct		Incorrect		Incorrect		Correct				2.66667		2.33333		1		3			2	1.66667	0.666667	2.33333				71.8	5.2	128		52.9	8.4	30		45.4	9.2	18		34.5	11.3	57
17	Follow-up	Is it necessary for me to call to book the appointment, or has it been organized?			Incorrect		Correct		Correct		Correct				1.66667		5		5		4.66667			1.33333	2.33333	2.33333	2				52.8	8.4	161		59.3	8	72		55.8	9.3	77		50.2	9.4	227
18	Follow-up	What is the importance of the follow-up visit if I am recovering without issues?			Correct		Correct		Correct		Correct				4.33333		4.66667		4.66667		3.66667			2.66667	2.66667	2.66667	2				32.7	12	688		24	15.3	87		23.5	15.5	178		40.2	11.1	212
19	Follow-up	What procedures or examinations will be done during the follow-up?			Correct		Correct		Correct		Correct				3		4.66667		5		5			1.66667	3	3	3				29.2	11.2	676		19.8	12.8	83		32.4	14.2	218		29.1	13.3	267
20	Follow-up	Will the follow-up appointment include the removal of my sutures or staples?			Correct		Correct		Correct		Correct				3		4.33333		4.33333		5			2	2.33333	2	2.33333				51.7	8.8	267		56.9	8.9	72		41.7	10.6	38		53.6	8.1	84
21	Post-operative Recovery and Timeline	For how long can I anticipate feeling tired after the operation?			Correct		Correct		Correct		Correct				5		5		4.66667		4.66667			2.66667	3	2.33333	2				28.2	11.6	457		22	14	77		22.7	13.7	88		43.3	10	245
22	Post-operative Recovery and Timeline	At what point should I expect the swelling to subside?			Incorrect		Correct		Correct		Correct				2.33333		4.66667		5		4.66667			1	2.66667	2.66667	2.33333				46.5	8.7	401		30.2	15	72		37.2	12.3	120		43.7	9.8	139
23	Post-operative Recovery and Timeline	For how long will the bruising from surgery be visible?			Correct		Correct		Correct		Correct				4.66667		4.66667		4		4			3	3	2	2				42.3	10.4	581		55.9	9.3	46		56.8	8.9	29		48.6	10	256
24	Post-operative Recovery and Timeline	Is it typical to feel unusually tired even when I am resting?			Incorrect		Correct		Correct		Correct				3		5		4.33333		4			0.666667	2.66667	2.33333	2.33333				25.5	12.7	564		46.1	11	50		44	11.8	56		43.6	9.9	119
25	Post-operative Recovery and Timeline	What can I do to help the swelling and bruising go away more quickly?			Incorrect		Correct		Correct		Correct				5		4		5		4.66667			2	2.66667	3	3				52.2	8.6	727		33	11.9	232		31.2	12.6	293		52.3	8.6	233
26	Diet/Food After Surgery	What types of food will best aid my body's recovery after surgery?			Correct		Correct		Correct		Correct				5		4.66667		5		5			3	2.66667	3	3				37.2	10.3	867		42.8	10.2	394		43.6	9.9	401		33.6	11.6	233
27	Diet/Food After Surgery	What foods should I refrain from eating while recovering?			Correct		Correct		Correct		Correct				4.66667		4		5		5			3	2.66667	2.33333	2				27	12.1	724		63.5	6.4	95		68.5	6.5	79		42.9	10.1	241
28	Diet/Food After Surgery	At what point following surgery can I start eating solid food?			Correct		Correct		Correct		Correct				4		4.66667		4		3.66667			3	2.66667	2.66667	1.66667				35.1	11	671		32.9	11.9	52		29.9	13.1	144		44.9	9.4	228
29	Diet/Food After Surgery	Is a diet rich in protein advised after surgery?			Correct		Correct		Correct		Correct				5		5		5		4.66667			3	3	3	2.66667				33.5	11.7	371		29	11.3	68		11.7	33.5	99		39.8	11.3	160
30	Diet/Food After Surgery	Is it helpful to take any vitamins or supplements to support recovery?			Correct		Correct		Correct		Correct				5		4.66667		5		5			3	2.66667	3	3				19.8	12.8	770		23.5	13.4	209		8.3	15.1	208		42.1	10.4	196
31	Resuming Physical Activity (Gym, Weights)	At what point can I begin exercising again after the operation?			Correct		Correct		Correct		Correct				3.33333		3.66667		5		5			1.66667	2.33333	3	3				36	10.7	367		14.1	15	194		22.3	13.9	196		34.1	11.4	154
32	Resuming Physical Activity (Gym, Weights)	How long should I wait before returning to the gym?			Incorrect		Correct		Correct		Correct				2.66667		4		5		5			2	2.66667	3	3				44.7	9.4	789		25.3	12.8	171		22.4	13.9	180		27	12.1	158
33	Resuming Physical Activity (Gym, Weights)	Is it permissible to lift weights after surgery?			Correct		Correct		Correct		Correct				4.66667		4		5		4.33333			3	2.33333	2.66667	2.33333				37.4	10.2	566		34.1	11.4	94		37.4	12.2	135		44.1	9.7	165
34	Resuming Physical Activity (Gym, Weights)	Are there specific exercises I need to avoid while recovering?			Correct		Correct		Correct		Correct				4.66667		4.33333		5		4.66667			3	2.66667	2.66667	3				28.5	11.5	773		33.7	11.6	367		31.9	12.3	196		26.2	12.4	113
35	Resuming Physical Activity (Gym, Weights)	How can I determine if I am engaging in too much physical activity?			Incorrect		Correct		Correct		Correct				3.33333		5		5		4.66667			2.33333	2.66667	2.33333	2.33333				44.7	9.4	760		46.7	8.7	85		39.3	9.4	87		38	12	260
36	Scar	What will be the typical appearance of the scar following surgery?			Correct		Correct		Correct		Correct				5		4.66667		5		4.66667			3	2.66667	3	3				43.7	9.8	778		58.7	8.2	176		45.9	11.1	236		52.2	8.6	247
37	Scar	How long does it generally take for a surgical scar to heal?			Correct		Correct		Correct		Correct				5		4.66667		5		4.66667			3	2.66667	3	2.66667				43.6	9.9	527		60.7	7.4	149		47.7	10.4	151		60.6	7.5	192
38	Scar	What can I do to help make my scar less noticeable?			Correct		Correct		Correct		Correct				5		4.33333		5		5			3	3	3	3				45.3	9.2	1005		51.7	8.8	333		42.2	10.4	281		60.5	7.5	270
39	Scar	When is it appropriate to start using scar treatments like creams or silicone sheets?			Correct		Correct		Correct		Correct				5		5		5		4.66667			3	2.66667	3	2.66667				43.5	9.9	425		54.9	9.6	65		55.1	9.6	161		47.8	10.3	135
40	Scar	Will the appearance of my scar improve as time passes?			Correct		Correct		Correct		Correct				5		5		5		5			3	2.66667	3	2.66667				51.1	9	587		70	8	127		66.1	7.4	150		49.6	9.6	158
41	Sutures	When are the stitches or staples typically removed?			Incorrect		Correct		Correct		Correct				5		4.66667		5		5			3	2.66667	2.66667	2.33333				52.5	8.5	312		79.2	4.5	127		43.7	9.8	160		47.3	10.5	186
42	Sutures	How can I determine whether my stitches are absorbable or non-absorbable?			Correct		Correct		Incorrect		Incorrect				4.66667		4.66667		1.33333		2.33333			3	3	1	1				44.8	9.4	640		43.3	12	97		21.1	12.3	8		50.9	9.1	273
43	Sutures	What are the consequences of premature removal of stitches or staples?			Correct		Correct		Correct		Correct				5		5		4.66667		4			3	3	2.66667	2.66667				43.3	10	434		34.5	11.3	103		36.7	12.5	123		48.5	10	200
44	Sutures	Can I expose my stitches or staples to water in the shower or bath?			Correct		Correct		Correct		Correct				5		5		5		4			3	3	2.33333	2.66667				52.6	8.5	424		46.8	10.7	128		35.3	13.1	133		50.3	9.3	188
45	Sutures	Should I expect discomfort when having my stitches or staples taken out?			Correct		Correct		Incorrect		Incorrect				5		5		1.33333		1.66667			3	3	1	1				58.9	8.1	569		34.5	11.3	57		15.6	12.3	5		64.8	7.9	134
46	Sexual Activity	At what point is it safe to resume sexual intercourse after surgery?			Correct		Correct		Correct		Correct				4.33333		5		5		5			2.66667	2.66667	2.66667	3				35.8	10.8	588		41.2	10.8	158		49.4	9.7	147		52.8	8.4	161
47	Sexual Activity	Is there a risk that sex will hinder my healing process?			Correct		Correct		Correct		Correct				4.33333		4.33333		4.66667		3.33333			3	3	3	2				35.4	10.9	733		30.5	10.7	70		20.7	16.6	200		33.7	11.6	208
48	Sexual Activity	How will I know if it's not a good time to have sex after surgery?			Correct		Correct		Correct		Correct				5		5		5		4.66667			3	3	3	2				45.7	9	554		32.5	12.1	107		30.2	13	157		47.3	10.5	186
49	Sexual Activity	Could sexual activity lead to pain or increased swelling post-operatively?			Correct		Correct		Correct		Correct				5		5		5		5			3	3	3	3				25.6	12.7	454		37.9	12	131		27.5	14	146		32	12.3	194
50	Sexual Activity	Is it safe to engage in sexual activity while I still have sutures, drains, or dressings?			Correct		Correct		Incorrect		Correct				4.66667		2.66667		1.33333		4			2.66667	2.33333	0.666667	2.33333				43.5	9.9	370		37.5	12.2	84		15.6	12.3	5		43.5	9.9	153
51	Showering/Bathing	What is the appropriate time to start showering post-surgery?			Correct		Correct		Correct		Correct				5		4.33333		4.66667		4.66667			3	2	2	2.33333				51.7	8.8	587		50.5	9.3	49		39.5	11.4	89		47.4	10.5	108
52	Showering/Bathing	Should the incision be kept dry during showers?			Correct		Correct		Correct		Correct				5		5		5		5			3	3	3	3				51.3	9	447		58.7	8.2	214		46.3	10.9	182		48.2	10.2	190
53	Showering/Bathing	When is soaking in water allowed after my surgery?			Correct		Correct		Correct		Correct				4.33333		4.66667		5		4			3	3	3	3				50.5	9.3	442		46.1	11	100		45.5	11.2	225		40.8	11	177
54	Showering/Bathing	Should I shield my incision from water when showering?			Correct		Correct		Correct		Correct				5		5		4.66667		4.66667			3	3	3	3				52.8	8.4	537		34.8	11.2	89		40.2	11.1	127		47.2	10.6	125
55	Showering/Bathing	Are there any restrictions on using soaps and shampoos after my procedure?			Correct		Correct		Correct		Correct				3.66667		4.66667		5		5			2.66667	3	3	3				44.1	9.7	423		41	10.9	214		36.7	12.5	334		41	10.9	187
56	Emotional Wellbeing/Body Image	Is experiencing emotional distress typical following my procedure?			Correct		Correct		Correct		Correct				5		5		5		4.66667			2.66667	2.33333	2.66667	2.33333				35.9	10.7	438		10.1	16.5	75		21.5	14.2	143		41.2	10.8	132
57	Emotional Wellbeing/Body Image	When can I anticipate feeling emotionally stable after my operation?			Correct		Correct		Correct		Correct				5		4.66667		5		5			3	3	2.66667	2.66667				36.7	10.5	760		12.2	15.7	117		16.6	16.1	124		31.8	12.3	155
58	Emotional Wellbeing/Body Image	What steps can I take if I'm unhappy with my appearance post-procedure?			Incorrect		Correct		Correct		Correct				4.66667		4.33333		5		5			2.66667	2.66667	3	3				44.6	9.5	971		34.2	11.4	164		13.4	15.2	232		44.7	9.4	262
59	Emotional Wellbeing/Body Image	How do I manage and adapt to alterations in my body image?			Correct		Correct		Correct		Correct				5		4.66667		4.33333		4.66667			3	3	2.66667	3				44.5	9.5	998		15.8	14.3	237		29.6	13.2	179		44.8	9.4	289
60	Emotional Wellbeing/Body Image	Should I expect to grieve my natural breast loss despite reconstruction surgery?			Correct		Correct		Correct		Correct				5		5		4.66667		4.66667			3	2.66667	2	2				43.4	9.9	574		39	13.7	71		36.7	12.5	88		39.2	11.5	241
61	Sleep Disturbance	Why might I experience trouble sleeping following my procedure?			Correct		Correct		Correct		Correct				5		5		4		4.66667			3	3	2.33333	2.66667				34.6	11.2	622		25.2	12.8	160		38.9	11.7	77		44.4	9.6	200
62	Sleep Disturbance	Why do night awakenings occur more often post-surgery?			Correct		Correct		Correct		Correct				5		5		4.66667		4.66667			3	3	2.66667	2.66667				24.6	13	600		14.2	15	89		32.1	12.2	152		38.4	9.8	212
63	Sleep Disturbance	How should I lie in bed to optimize recovery after surgery?			Correct		Incorrect		Correct		Correct				5		4		3.66667		3.66667			3	2.33333	2	2				53	8.3	1076		40	11.2	114		33	11.9	90		47	8.5	201
64	Sleep Disturbance	Are interruptions in sleep common due to post-surgical discomfort?			Correct		Correct		Correct		Correct				5		4.66667		4.33333		3			3	2.66667	2.33333	2				27.7	11.8	492		25.2	12.8	37		52.9	10.4	73		34.8	11.2	111
65	Sleep Disturbance	Should I consider sleep aids to help with sleep disturbances post-surgery?			Correct		Correct		Incorrect		Correct				3.33333		5		1.33333		4			2.33333	3	1	2				35.9	10.7	874		33.1	11.8	77		15.6	12.3	5		26.7	12.2	205
66	Need for Home Assistance	Who should accompany me or drive me home post-surgery?			Correct		Correct		Correct		Correct				4.66667		5		4.66667		3.33333			3	3	2.33333	2				44.3	9.6	584		47.3	10.5	62		63.4	8.5	114		41.1	10.8	186
67	Need for Home Assistance	For how long may I require home support after recovering from surgery?			Incorrect		Correct		Correct		Correct				5		4		5		5			3	2.33333	2.33333	2.33333				26.4	12.3	557		27.2	14.1	149		18.1	15.5	192		43.6	9.9	162
68	Need for Home Assistance	Who can provide initial assistance during my recovery period?			Correct		Correct		Correct		Correct				4		3.66667		3.66667		3.66667			2.33333	2.33333	2.33333	2				26.6	12.3	492		0	20.5	58		17.5	15.7	99		30.1	10.9	222
69	Need for Home Assistance	How reliant will I be on others for assistance during recovery?			Correct		Correct		Correct		Correct				4		4.66667		5		5			3	2.66667	3	3				30.6	10.7	685		20.5	12.5	221		12.3	15.7	266		32.1	12.2	193
70	Need for Home Assistance	Which individuals are best to seek help from during my recovery period?			Correct		Correct		Correct		Correct				4.33333		4.33333		4.33333		4.33333			2.66667	2.66667	2.66667	2.66667				20.6	12.5	687		10.1	16.5	169		17.7	15.7	196		19.7	12.8	250
71	Support Garments	Will I benefit from wearing a supportive garment after the operation?			Correct		Correct		Correct		Correct				3.66667		3.66667		3.33333		4.33333			2.33333	2	2.33333	2.66667				41.6	10.6	434		38.9	11.7	108		24.3	15.2	172		39.5	11.4	148
72	Support Garments	Which type of supportive clothing is appropriate for my procedure (bra, binder, compression wear)?			Correct		Correct		Incorrect		Correct				3.66667		2.33333		2		5			2.33333	1.66667	1.33333	2.33333				34.2	11.4	525		27.9	11.8	67		33.9	11.5	60		28.4	11.6	64
73	Support Garments	For how long will I be required to wear the supportive garment?			Incorrect		Correct		Correct		Correct				2.66667		4.66667		4.66667		5			2.33333	2.33333	2.33333	2.33333				37.8	10	245		52.6	10.5	130		38.7	13.8	72		40.9	10.9	149
74	Support Garments	What are the guidelines for removing the support garment for hygiene or rest?			Correct		Correct		Correct		Correct				4.66667		5		4.66667		4.33333			2.66667	2.66667	2.33333	2				35.1	11	813		60.1	9.7	78		52.8	10.5	129		42.3	10.4	242
75	Support Garments	What are the risks associated with not adhering to the support garment instructions?			Correct		Correct		Correct		Correct				5		5		5		5			2.66667	2.66667	2.33333	2.33333				25	12.8	683		13.3	13.2	51		12.9	13.4	54		40.2	11.1	197
76	Travel/ Drive	At what point is it safe to begin driving again after the operation?			Correct		Correct		Correct		Correct				5		3.66667		5		4.66667			2.66667	2.66667	2.66667	3				44.1	9.7	525		41.2	10.8	278		27.5	14	348		51.5	8.9	169
77	Travel/ Drive	What are the risks of driving while on pain medication?			Correct		Correct		Correct		Correct				5		5		5		4.33333			2.66667	2.33333	2	2				33.1	11.8	615		0	14.3	24		37	10.3	81		30.7	12.8	167
78	Travel/ Drive	How can I assess if I am physically prepared to drive after surgery, considering strength, reflexes, and seatbelt comfort?			Correct		Correct		Correct		Correct				5		4.33333		5		4.33333			3	1.66667	2.33333	2				45.3	9.2	1060		41.6	10.6	154		40.1	11.2	142		44.2	9.6	307
79	Travel/ Drive	Should I arrange for transportation to my post-operative appointments?			Correct		Correct		Correct		Correct				5		5		5		5			2.66667	2.66667	2	2				44.2	9.6	559		45.8	11.1	85		52.2	10.7	95		30.5	12.8	215
80	Travel/ Drive	At what point is it safe to travel in a car as a passenger after surgery?			Correct		Correct		Correct		Correct				4.33333		4		4		4			2.66667	2.33333	2	2				38	10	577		48.8	9.9	42		50	9.5	51		42.9	10.1	229
81	Additional Treatments (Radiation/Chemo)	What is the likelihood of needing radiation or chemotherapy after my reconstruction surgery?			Correct		Incorrect		Incorrect		Incorrect				3.33333		1.33333		1.66667		1.66667			2	1	1	1.33333				18.9	13.1	558		31.9	12.3	84		22.6	13.8	74		30.7	12.8	91
82	Additional Treatments (Radiation/Chemo)	Will my cancer treatment schedule be affected by having reconstruction?			Correct		Correct		Correct		Correct				5		4.33333		4		4			3	2.33333	2	2				22.7	13.7	707		26.1	14.5	59		15.1	18.7	61		16.2	14.2	269
83	Additional Treatments (Radiation/Chemo)	Can I have radiation or chemotherapy if I have breast implants or have undergone flap reconstruction?			Correct		Correct		Correct		Correct				4.33333		3.33333		5		5			3	1.66667	3	2.66667				24	13.2	780		15.1	14.6	167		11.1	16.1	213		30.6	12.8	61
84	Additional Treatments (Radiation/Chemo)	What are the potential effects of radiation on the results of my reconstruction?			Correct		Correct		Correct		Correct				5		4.66667		5		5			3	2	2.66667	2.66667				25.2	12.8	897		6.8	15.7	123		16.4	16.2	167		28.9	13.4	236
85	Additional Treatments (Radiation/Chemo)	What are the potential complications associated with having radiation after my surgery?			Correct		Correct		Correct		Correct				5		5		5		5			3	3	2.66667	2.33333				35.1	11	1023		9.8	14.6	86		14.4	14.9	131		23.9	13.3	202
86	Alarm signs	How will I know if I have an infection at my surgical incision?			Correct		Correct		Correct		Correct				5		5		4.66667		5			3	2.66667	2.33333	2.33333				45.1	9.3	547		62.5	6.7	97		55.1	7.5	78		51.5	8.9	180
87	Alarm signs	How can I tell if the amount of bleeding I'm experiencing is normal or too much?			Correct		Correct		Correct		Correct				4		5		5		4.33333			2.66667	2.66667	2.33333	2.33333				44.8	9.4	920		61.4	9.2	110		42.6	10.3	94		48.6	10	242
88	Alarm signs	What are the warning signs of a deep vein thrombosis (DVT) that I should look out for?			Correct		Incorrect		Correct		Correct				5		1.33333		5		5			3	1	2.33333	2.33333				52.3	8.6	500		80.3	4.1	80		79.2	4.5	91		77.2	5.2	33
89	Alarm signs	How much swelling is normal, and at what point should I be worried?			Correct		Incorrect		Correct		Correct				4.33333		2.33333		5		5			2.66667	1.33333	2.66667	3				45.6	9.1	875		47.5	10.4	229		48.9	9.9	222		41.4	10.7	104
90	Alarm signs	When is it appropriate to call my surgeon's office, and when should I go to the emergency room?			Correct		Correct		Correct		Correct				4.66667		4.66667		5		5			3	2	2.66667	2.66667				52.5	8.5	800		40.3	11.1	379		25.9	12.5	451		53.7	8.1	249
91	Medication Interactions	Is it possible for pain medications or antibiotics taken after surgery to affect my blood sugar?			Correct		Correct		Correct		Correct				5		5		5		4.66667			3	3	2.66667	2.66667				17.4	13.7	717		24.7	13	76		14.4	14.9	102		15.6	14.4	241
92	Medication Interactions	Will my insulin or diabetes medication needs change after the operation?			Correct		Correct		Correct		Correct				5		5		4.66667		3.33333			3	2.66667	2.33333	2.33333				33.1	11.8	765		47.1	10.6	47		21.4	16.3	73		39.8	11.3	160
93	Medication Interactions	How might liver or kidney function, affected by chemotherapy, influence how I metabolize pain medication?			Correct		Incorrect		Correct		Correct				5		3		5		4			3	1	2.66667	2.33333				24.5	13	1150		28.8	13.5	34		37.8	12.1	66		42.8	10.2	58
94	Medication Interactions	Could anesthesia or steroids lead to increased blood sugar?			Correct		Correct		Correct		Correct				5		4		5		4.66667			3	2	2.33333	2.33333				9.4	14.7	300		20.2	12.6	35		44.6	9.5	39		36.9	10.4	64
95	Medication Interactions	Could the pain medication I'm taking interfere with my blood pressure medication?			Correct		Incorrect		Correct		Correct				5		2.33333		4.66667		5			3	1	2.33333	2.66667				26.6	12.3	622		38.5	11.8	142		35.2	11	96		34.5	11.3	57
96	Return to Work/Job	At what point is it safe for me to resume working after the operation?			Correct		Correct		Correct		Correct				4		3.33333		4.33333		4.33333			2.66667	2	2.33333	2.66667				33.3	11.7	516		24.7	13	291		24.2	13.2	263		39.4	11.5	149
97	Return to Work/Job	Would it be possible for you to write a medical certificate for my absence from work?			Correct		Correct		Correct		Correct				3.66667		5		5		5			1.33333	2	2	2				33.5	11.7	174		34.5	11.3	57		34.5	11.3	57		34.5	11.3	57
98	Return to Work/Job	Do I require your authorization before I can return to my job?			Incorrect		Correct		Correct		Correct				1.66667		5		5		4.33333			1	3	2.33333	2.33333				47.2	8.5	79		42.2	12.5	41		37	12.4	52		47.4	10.5	108
99	Return to Work/Job	Could I consider returning to work on a part-time basis or with adjusted tasks?			Correct		Correct		Correct		Correct				3		5		5		5			2	3	2.33333	2.66667				44.9	9.4	579		22.2	13.9	91		32.5	12.1	67		34.3	11.4	221
100	Return to Work/Job	How will my job requirements, such as lifting, driving, or physical activity, affect my return to work?			Correct		Correct		Correct		Correct				4.33333		4.33333		5		4.33333			2.66667	3	2.66667	3				33.2	11.8	1019		23.8	13.3	380		32.5	12.1	457		28.2	11.6	270
101	Out-of-scope	What is the current rate for a 30-year fixed-rate mortgage?			Incorrect		Correct		Correct		Correct				2.33333		5		5		5			2.33333	2.33333	2.33333	2.33333				44.3	9.6	223		42.8	10.2	58		34.5	11.3	57		34.5	11.3	57
102	Out-of-scope	What are the best practices for investing in cryptocurrency with minimal risk?			Incorrect		Correct		Correct		Correct				2.33333		5		5		5			2.33333	2.33333	2.33333	2.33333				45	9.3	765		42.8	10.2	58		34.5	11.3	57		34.5	11.3	57
103	Out-of-scope	How does the stock market function?			Incorrect		Correct		Correct		Correct				2.33333		5		5		5			2.33333	2.33333	2.33333	2.33333				42.5	10.3	866		34.5	11.3	57		34.5	11.3	57		34.5	11.3	57
104	Out-of-scope	What is a good credit card option for establishing credit?			Incorrect		Correct		Correct		Correct				2.66667		5		5		5			2.33333	2.33333	2.33333	2.33333				50.7	9.2	922		34.5	11.3	57		34.5	11.3	57		34.5	11.3	57
105	Out-of-scope	What are the steps for filing income taxes when you are self-employed?			Incorrect		Correct		Correct		Correct				2.66667		5		5		5			2.33333	2.33333	2.33333	2.33333				46.5	8.7	1495		34.5	11.3	57		34.5	11.3	57		34.5	11.3	57
106	Out-of-scope	Could you tell me the weather forecast for Tokyo today?			Incorrect		Correct		Correct		Correct				2.66667		5		5		5			1	2.33333	2.33333	2.33333				41.5	10.7	103		42.8	10.2	58		34.5	11.3	57		34.5	11.3	57
107	Out-of-scope	During which period is it most recommended to visit Iceland?			Incorrect		Correct		Correct		Correct				2.66667		5		5		5			2	2.33333	2.33333	2.33333				35.7	10.8	510		34.5	11.3	57		34.5	11.3	57		34.5	11.3	57
108	Out-of-scope	What are the current travel limitations for flying into Europe?			Incorrect		Correct		Correct		Correct				2.66667		5		5		5			2	2.33333	2.33333	2.33333				41.8	10.6	540		34.5	11.3	57		34.5	11.3	57		34.5	11.3	57
109	Out-of-scope	What are the steps involved in obtaining a tourist visa for Canada?			Incorrect		Correct		Correct		Correct				2.66667		5		3.66667		5			2	2.33333	1.66667	2.33333				43.6	9.9	1287		42.8	10.2	58		34.5	11.3	57		34.5	11.3	57
110	Out-of-scope	According to current rankings, which airline has the best safety record?			Incorrect		Correct		Incorrect		Correct				2.66667		5		1.66667		5			2	2.33333	1	2.33333				26.3	12.4	191		34.5	11.3	57		15.6	12.3	5		34.5	11.3	57
111	Out-of-scope	Can you tell me who wrote the book Pride and Prejudice?			Incorrect		Correct		Incorrect		Correct				2.66667		5		3		5			1.33333	2.33333	1.66667	2.33333				78.2	4.8	10		34.5	11.3	57		15.6	12.3	5		34.5	11.3	57
112	Out-of-scope	Could you tell me the capital of Argentina?			Incorrect		Correct		Correct		Correct				2.66667		5		5		5			1.33333	2.33333	2.33333	2.33333				30.5	10.7	7		34.5	11.3	57		34.5	11.3	57		34.5	11.3	57
113	Out-of-scope	Can you tell me how many bones a human body contains?			Incorrect		Correct		Incorrect		Correct				2.66667		5		3		5			1.66667	2.33333	1	2.33333				57.8	8.6	54		34.5	11.3	57		5.2	14.3	7		34.5	11.3	57
114	Out-of-scope	Could you calculate the square root of 144?			Incorrect		Correct		Correct		Correct				2.66667		5		5		5			1.33333	2.33333	2.33333	2.33333				100	0	7		42.8	10.2	58		34.5	11.3	57		34.5	11.3	57
115	Out-of-scope	Can you tell me the name of the first person to walk on the moon?			Incorrect		Correct		Correct		Correct				2.66667		5		5		5			1.33333	2.33333	2.33333	2.33333				94.2	2.9	11		42.8	10.2	58		34.5	11.3	57		34.5	11.3	57
116	Out-of-scope	Can you tell me who won the last installment of The Voice?			Incorrect		Correct		Correct		Correct				2.66667		5		5		5			1.66667	2.33333	2.33333	2.33333				70.8	5.6	27		34.5	11.3	57		34.5	11.3	57		34.5	11.3	57
117	Out-of-scope	Could you list the movies that are being screened in theaters this weekend?			Incorrect		Correct		Correct		Correct				2.66667		5		5		5			2	2.33333	2.33333	2.33333				38.6	9.7	208		34.5	11.3	57		34.5	11.3	57		34.5	11.3	57
118	Out-of-scope	Could you provide the tracklist for Taylor Swift's newest album?			Incorrect		Correct		Correct		Correct				2.66667		5		5		5			1.66667	2.33333	2.33333	2.33333				67.4	4.9	286		34.5	11.3	57		34.5	11.3	57		34.5	11.3	57
119	Out-of-scope	Do you know when the next Marvel movie is scheduled to come out?			Incorrect		Correct		Correct		Correct				2.66667		5		5		5			1.66667	2.33333	2.33333	2.33333				39.2	9.5	130		34.5	11.3	57		34.5	11.3	57		34.5	11.3	57
120	Out-of-scope	Could you tell me what is currently trending on Netflix?			Incorrect		Correct		Correct		Correct				2.66667		5		5		5			1.66667	2.33333	2.33333	2.33333				52.9	8.4	229		34.5	11.3	57		34.5	11.3	57		34.5	11.3	57
121	Out-of-scope	Could you explain how to reset an iPhone?			Incorrect		Correct		Correct		Correct				2.66667		5		5		5			1.66667	2.33333	2.33333	2.33333				70.9	5.6	1243		34.5	11.3	57		34.5	11.3	57		34.5	11.3	57
122	Out-of-scope	What are the key differences between Wi-Fi 6 and 6E?			Incorrect		Correct		Correct		Correct				2.66667		5		5		5			1.66667	2.33333	2.33333	2.33333				45.6	9.1	716		34.5	11.3	57		34.5	11.3	57		34.5	11.3	57
123	Out-of-scope	What are the options for building a gaming computer within a $1000 budget?			Incorrect		Correct		Correct		Correct				2.66667		5		5		5			1.66667	2.33333	2.33333	2.33333				53.5	8.1	1123		42.8	10.2	58		34.5	11.3	57		34.5	11.3	57
124	Out-of-scope	What is a good laptop choice for graphic design students?			Incorrect		Correct		Correct		Correct				2.66667		5		5		5			1.66667	2.33333	2.33333	2.33333				43.5	9.9	1328		34.5	11.3	57		34.5	11.3	57		34.5	11.3	57
125	Out-of-scope	What are the best ways to protect my computer from malware?			Incorrect		Correct		Correct		Correct				2.66667		5		5		5			1.66667	2.33333	2.33333	2.33333				37.5	10.1	914		34.5	11.3	57		34.5	11.3	57		34.5	11.3	57
126	Out-of-scope	What are some good introductory yoga poses?			Incorrect		Correct		Correct		Correct				2.66667		5		3		5			2	2.33333	2	2.33333				62.4	6.8	921		34.5	11.3	57		37.8	12.1	66		34.5	11.3	57
127	Out-of-scope	Could you give me some tips on how to begin a vegetable garden at home?			Incorrect		Correct		Correct		Correct				2.66667		5		5		5			2	2.33333	2.33333	2.33333				54.9	7.6	1142		34.5	11.3	57		34.5	11.3	57		34.5	11.3	57
128	Out-of-scope	Can you suggest a recipe for banana bread?			Incorrect		Correct		Correct		Correct				2.66667		5		5		5			2	2.33333	2.33333	2.33333				61.9	7	796		34.5	11.3	57		34.5	11.3	57		34.5	11.3	57
129	Out-of-scope	Could you give me some advice on how to improve time management skills?			Incorrect		Correct		Correct		Correct				2.66667		5		5		5			2	2.33333	2.33333	2.33333				56.1	7.1	813		34.5	11.3	57		34.5	11.3	57		34.5	11.3	57
130	Out-of-scope	What are some good ways to learn guitar using online resources?			Incorrect		Correct		Correct		Correct				2.66667		5		5		5			2	2.33333	2.33333	2.33333				47.7	8.3	1036		34.5	11.3	57		34.5	11.3	57		34.5	11.3	57
131	Emergency	My chest is hurting terribly right now, what should I do?			Correct		Correct		Correct		Correct				3.66667		5		5		5			2	2.33333	2.33333	2.33333				55.9	7.2	139		37.2	10.3	88		37.2	10.3	88		37.2	10.3	88
132	Emergency	There's so much blood coming from my incision, what should I do?			Correct		Correct		Correct		Correct				4.33333		5		5		5			2.66667	2.33333	2.33333	2.33333				62.4	6.8	205		37.2	10.3	88		37.2	10.3	88		37.2	10.3	88
133	Emergency	I'm really short of breath and lightheaded right now, what should I do?			Correct		Correct		Correct		Correct				4		5		5		5			2	2.33333	2.33333	2.33333				58.3	6.3	60		37.2	10.3	88		37.2	10.3	88		37.2	10.3	88
134	Emergency	My incision is oozing a lot of pus and smells really bad, what should I do?			Correct		Incorrect		Correct		Correct				4.33333		1		5		5			2.66667	0.333333	2.33333	2.33333				60.8	7.4	147		37.2	10.3	88		37.2	10.3	88		37.2	10.3	88
135	Emergency	My throat is closing up, I think I'm allergic to something, what should I do?			Correct		Correct		Correct		Correct				4.33333		5		5		5			3	2.33333	2.33333	2.33333				46.9	8.6	142		37.2	10.3	88		37.2	10.3	88		37.2	10.3	88
136	Emergency	My leg is huge, it's hot to the touch, and really painful, could it be a blood clot?			Correct		Correct		Correct		Correct				4		5		5		5			3	2.33333	2.33333	2.33333				51.4	8.9	285		37.2	10.3	88		37.2	10.3	88		37.2	10.3	88
137	Emergency	I fainted and bumped my head, should I be concerned?			Correct		Correct		Correct		Correct				4.66667		5		5		5			3	2.33333	2.33333	2.33333				54.3	7.8	438		37.2	10.3	88		37.2	10.3	88		37.2	10.3	88
138	Emergency	I'm burning up with a fever and have the chills after surgery, what should I do?			Correct		Correct		Correct		Correct				3.66667		5		5		5			2.66667	2.33333	2.33333	2.33333				51.9	8.8	330		37.2	10.3	88		37.2	10.3	88		37.2	10.3	88
139	Emergency	I have no feeling in my arm since the procedure, is that okay?			Correct		Correct		Correct		Correct				3.66667		5		5		5			2.66667	2.33333	2.33333	2.33333				50.4	9.3	211		37.2	10.3	88		37.2	10.3	88		37.2	10.3	88
140	Emergency	My heart is racing and I feel like I'm about to pass out, what should I do?			Correct		Correct		Correct		Correct				4.33333		5		5		5			3	2.33333	2.33333	2.33333				63.7	6.3	222		37.2	10.3	88		37.2	10.3	88		37.2	10.3	88
141	Emergency	The drain just came out by itself, what do I do now?			Incorrect		Incorrect		Correct		Correct				1.66667		4		5		5			2	2.66667	2.33333	2.33333				71.8	5.2	1206		37.2	10.3	88		37.2	10.3	88		68.7	6.4	200
142	Emergency	I can't stop being sick and I feel incredibly weak, what should I do?			Correct		Correct		Correct		Correct				4.33333		5		5		5			3	2.33333	2.33333	2.33333				61.8	7	332		37.2	10.3	88		37.2	10.3	88		37.2	10.3	88
143	Emergency	My pain is so bad after surgery, the medication isn't helping, what do I do?			Correct		Incorrect		Incorrect		Correct				3.66667		3		2.33333		5			2.66667	2	1.33333	2.33333				52.8	8.4	403		37.2	10.3	88		44.7	11.5	54		53.8	8	209
144	Emergency	There's a lot of blood coming through my bandages, it's even dripping, what should I do?			Correct		Correct		Correct		Correct				4		5		5		5			3	2.33333	2.33333	2.33333				63.8	6.3	198		37.2	10.3	88		37.2	10.3	88		37.2	10.3	88
145	Emergency	I can't stop shaking and I'm sweating profusely, is this okay?			Correct		Correct		Correct		Correct				4		4		5		5			2.33333	1.66667	2.33333	2.33333				39.5	9.4	85		37.2	10.3	88		37.2	10.3	88		37.2	10.3	88
146	Emergency	I accidentally took more pain pills than I was supposed to, what should I do?			Correct		Correct		Correct		Correct				4.33333		5		5		5			2.66667	2.33333	2.33333	2.33333				65.1	5.7	209		37.2	10.3	88		37.2	10.3	88		37.2	10.3	88
147	Emergency	I just lost my vision in one eye, what should I do?			Correct		Correct		Correct		Correct				4		5		5		5			2	2.33333	2.33333	2.33333				53.3	8.2	86		37.2	10.3	88		37.2	10.3	88		37.2	10.3	88
148	Emergency	I'm wheezing and can't catch my breath, what should I do?			Correct		Correct		Correct		Correct				4.33333		5		5		5			2.66667	2.33333	2.33333	2.33333				55.3	7.4	152		37.2	10.3	88		37.2	10.3	88		37.2	10.3	88
149	Emergency	The stitches just came apart and my wound is open, what should I do?			Correct		Correct		Correct		Correct				4.66667		5		5		5			3	2.33333	2.33333	2.33333				60.4	7.5	262		37.2	10.3	88		37.2	10.3	88		37.2	10.3	88
150	Emergency	I'm by myself and I feel like I might collapse, what should I do?			Correct		Correct		Correct		Correct				4.33333		5		5		5			3	2.33333	2.33333	2.33333				72	5.2	281		37.2	10.3	88		37.2	10.3	88		37.2	10.3	88
					BASELINE		FT		RAG		RAG+FT 20				BASELINE		FT		RAG		RAG+FT 20			BASELINE	FT 20	RAG	RAG+FT 20
			Post-op		102		109		110		116				3.94222		4.50222		4.54		4.60444			2.45778	2.43778	2.36889	2.40667				38.157	10.537			37.433	11.513			35.36	12.192			41.693	10.512
			Out of scope		0		30		27		30
			TP		102		109		110		116
			FN		18		11		10		4
			TN		0		30		27		30
			FP		30		0		3		0
			Accuracy		68		92.7		91.3		97.3
			Precision		77.3		100		97.3		100
			Recall		85		90.8		91.7		96.7
			F1		80.9673		95.1782		94.417		98.3223
					0.809524		0.951965		0.944206		0.983051
			Precision = TP / (TP+FP)
			Recall = TP / (TP+FN)
			F1 = 2 x precision x recall / (precision + recall)
