# Supplementary material for: Fine-Tuning, Retrieval-Augmented Generation, and Hybrid Large Language Models for Postoperative Decision Support: Comparative Analysis
Source: J Med Internet Res. 2026 Jul 14;28:e90692. doi: 10.2196/90692 (PMC13369304; doi:10.2196/90692)
Supplement: Multimedia Appendix 6 [file jmir-v28-e90692-s006.xlsx]

## Sheet: Sheet1
question	answer	ground_truth	BASELINE	Expert F	Expert H	LLM faithfulness	LLM hallucination	Fine-Tuning only	Expert F	Expert H	LLM faithfulness	LLM hallucination	RAG Only	Expert F	Expert H	LLM faithfulness	LLM hallucination	RAG + FT	Expert F	Expert H	LLM faithfulness	LLM hallucination
Could you describe the usual pain intensity experienced post-operatively?	After surgery, it is common to experience acute pain. About 75% of patients report **moderate to severe pain** right after surgery. The intensity can vary depending on the type of surgery and individual factors.	* It is normal to experience pain or discomfort after surgery. * This is often referred to as acute post-surgical pain. * Experiencing some level of discomfort is a normal part of the healing process. * About 75% of patients report moderate to severe pain right after surgery. * This pain typically lasts for days or weeks. * Normal postoperative pain should gradually improve as healing progresses.		5	2	5	3		5	1	5	1		5	1	4	1		5	1	4	1
What is the expected timeline for pain improvement after this procedure?	Pain after surgery is a common experience and is expected to gradually improve as you heal. Acute postoperative pain typically lasts for days or weeks, and it should decrease significantly within a few weeks. If pain persists beyond a few months (generally defined as more than 3 months post-surgery), it is classified as chronic post-surgical pain. The pain should generally trend downward over tim…	* Acute post-surgical pain typically lasts for days or weeks. * The pain should gradually improve as healing progresses. * This improvement happens as inflammation subsides. * Your pain should generally improve steadily and trend downward over time. * Most pain will gradually improve over a few weeks as you heal.		5	1	5	1		5	1	5	1		5	1	5	2		5	1	5	1
Besides taking medicine, what other strategies can I use for pain relief?	Besides taking medicine, you can use several non-medication strategies for pain relief after surgery. These methods can often be used alongside medicines to enhance their effect and tend to have minimal side effects: * **Cold Therapy (Cryotherapy):** Applying cold packs or ice to the surgical area can reduce pain and swelling, especially in the first 48 hours. * **Elevation of the Affected Limb:*…	Besides medication, you can use non-drug techniques: * Cold therapy (ice packs) to reduce pain and swelling. * Elevating the affected limb to decrease swelling. * Breathing and relaxation exercises (like deep breathing or listening to music) to calm your nervous system. * Gentle movement (early mobilization) to improve circulation and reduce stiffness. * Other options like TENS, massage, heat, or…		5	3	5	1		5	1	5	1		5	1	5	1		5	1	5	1
What is the proper schedule for administering my pain relief medication?	The proper schedule for administering pain relief medication depends on your individual needs, the type of surgery you had, and the specific medicine prescribed by your doctor. Generally, the text provides these common schedules: * **Acetaminophen (e.g., Tylenol):** Usually taken every 6 hours. * **NSAIDs (e.g., ibuprofen, celecoxib):** Often taken twice a day. * **Opioids (e.g., hydrocodone, oxy…	Here's how often you might take pain medication after surgery: * Frequency depends on your needs, surgery, and prescribed medicine. * Generally, Acetaminophen is taken every 6 hours. * NSAIDs are often taken twice a day after surgery. * Opioids are usually for short periods, days up to a week. * Always take your medicine exactly as your doctor says.		5	1	5	1		4	1	4	1		4	1	5	1		5	1	5	1
What are the risks or negative effects I should be aware of while taking this medication?	The risks and negative effects of postoperative medications vary depending on the specific medication and your individual health conditions. Here's a summary of common issues: **General Considerations:** * **Drowsiness/Lightheadedness:** Many pain medications (especially opioids) and anti-nausea medications can cause drowsiness, making it unsafe to drive or operate machinery. * **Constipation:** …	Here are possible side effects of common pain medications: * Opioids may cause drowsiness, nausea, vomiting, itching, or constipation. Rarely, they can affect breathing or lead to dependency. * Acetaminophen has few side effects at normal doses but can harm the liver if too much is taken. * NSAIDs might irritate the stomach or temporarily affect kidney function. * Nerve blocks can cause temporary…		5	1	2	1		1	1	1	1		3	3	5	1		4	2	1	3
Is post-operative nausea something I should expect?	Yes, some nausea after surgery is normal. It should be manageable and improve within 24 hours as anesthesia drugs leave your system.	Yes, feeling nauseous or throwing up after surgery is quite normal. * It is one of the most common side effects after anesthesia. * About 30% of all surgery patients experience it. * Up to 80% of high-risk patients may be affected. Your surgical team takes this seriously.		5	2	5	2		5	1	5	1		4	2	4	2		5	1	5	1
What factors contribute to nausea following anesthesia or a surgical procedure?	Several factors can contribute to nausea following anesthesia or a surgical procedure: * **Type of Anesthesia:** General anesthesia is a common contributor, with gas anesthesia (especially nitrous oxide) being a significant factor. * **Opioid Pain Relievers:** Opioids given during or after surgery can slow digestion and trigger vomiting reflexes. * **Patient-Specific Factors:** * Being female. * …	Nausea after anesthesia or surgery (PONV) is typically caused by a combination of factors. Key causes include: * Anesthesia drugs, particularly inhaled gases and opioid pain medications, which trigger vomiting control centers in the brain. * Patient factors like being female, a non-smoker, having a history of motion sickness or previous PONV, or being younger. * Longer surgeries (over an hour). Y…		5	2	5	1		5	1	5	1		5	1	4	2		4	1	4	1
How long can I expect the feeling of sickness to persist?	I don't know. The provided text discusses managing nausea and vomiting in relation to dietary progression after surgery, suggesting that these symptoms might require adjusting your diet for a day or two. However, it does not provide a general timeline for how long the feeling of sickness can persist after surgery. I recommend consulting a surgeon for more specific guidance regarding your symptoms.	Here is information about how long nausea after surgery typically lasts: * Nausea usually subsides within a day or so. * It often improves significantly within 24 hours as the anesthesia drugs wear off. * Nausea or vomiting lasting longer than 24 hours is not typical and should be reported to your healthcare provider.		3	3	1	4		3	3	2	4		1	4	1	4		3	2	2	4
Are there any remedies or actions I can take to reduce my feeling of sickness?	To reduce feelings of sickness (nausea/vomiting), you can try the following: * Sip clear liquids slowly and in small quantities. * If symptoms occur, revert to the previous stage of your diet (e.g., clear liquids if soft foods cause issues) for a day or two, then try progressing again slowly. * Eat small, frequent meals. * Stay hydrated. * Ginger can be helpful for an upset stomach.	Here are things you can do to help feel less nauseous after surgery: * Start with clear liquids and bland foods slowly in small amounts. Ginger (like ginger ale or tea) or dry crackers may help settle your stomach. * Sip water or electrolyte drinks frequently to stay hydrated. * Move slowly and try lying still with your head slightly elevated. * Be in a calm environment, avoiding strong smells or…		3	3	3	3		5	1	5	1		4	2	3	2		4	1	4	1
Can I be prescribed medication to help with the nausea I'm experiencing?	Yes, based on the information provided, it is possible to be prescribed medication to help with nausea you are experiencing after surgery. Nausea is a common side effect of opioid pain relievers, which are frequently prescribed after surgery. The text mentions that steroids can be used for nausea (e.g., in the context of diabetes, it states "potentially steroids for inflammation or nausea"). If y…	Yes, there are medications specifically used to help with nausea after surgery. Your medical team can use these to prevent or treat Postoperative Nausea and Vomiting (PONV). Common types of anti-nausea medications include: * Ondansetron (Zofran) * Dexamethasone * Drugs like Promethazine or Droperidol * Antihistamines * Scopolamine patches * Aprepitant These can be given before, during, or after s…		2	1	1	1		4	1	3	1		5	1	3	3		4	2	3	2
What is the reason for using a drain after surgery?	Surgical drains are used after surgery to allow excess fluid, such as blood, serum, or pus, to escape from the surgical site. This prevents fluid buildup under the incision, which helps to reduce swelling, pain, and the risk of infection, ultimately promoting better healing and preventing complications.	A surgical drain is used to remove excess fluid (like blood, serum, or pus) from inside the body after surgery. This helps prevent fluid buildup under your incision. The drain protects your surgical site by letting fluids escape instead of collecting. This reduces the risk of swelling, pain, and infection that could happen if fluid accumulates. By draining fluids away, it helps prevent complicati…		5	1	5	1		5	1	5	1		5	1	5	1		5	1	5	1
For how long will the surgical drain need to remain in place?	The duration a surgical drain remains in place varies depending on the type of drain and the amount of fluid drainage. **General Guidelines:** * **Closed Suction Drains (like Jackson-Pratt):** These are typically removed once the fluid drainage is consistently low, often less than 20-30 milliliters per day for two consecutive days. They commonly stay in for about 1 to 3 weeks. * **Open Passive Dr…	Your surgical drain removal depends on how much fluid drains daily. * Closed suction drains (like JP) often stay 1 to 3 weeks. * Passive drains (like Penrose) are usually removed sooner, often within a few days (2–5 days). * Your surgeon makes the final decision based on your healing and drainage. Keep a record of the fluid output as it helps determine the timing.		5	2	5	2		3	3	3	3		5	1	5	2		5	1	5	1
What is the procedure for emptying and measuring the drainage fluid?	The procedure for emptying and measuring drainage fluid from a closed suction drain (like a Jackson-Pratt or Hemovac) involves several steps: 1. **Gather Supplies:** You will need a measuring cup (marked in mL or cc), paper and pen for logging, and optionally alcohol swabs, a clean cup or basin, disposable gloves, and tissue/gauze. 2. **Wash Hands:** Thoroughly wash your hands with soap and water…	Here’s how to empty and measure the fluid from a closed suction drain (like a JP or Hemovac bulb): * Wash your hands first. * "Milk" the tubing toward the bulb if needed to clear clots. * Open the drain cap or plug. * Squeeze the bulb to pour fluid into a measuring cup. * Measure the fluid in milliliters (mL) or cubic centimeters (cc). * Record the amount, date, time, and fluid appearance on your…		5	1	5	1		4	2	4	1		5	1	5	1		5	1	5	1
How frequently do I need to empty the surgical drain?	You should empty the surgical drain at least twice a day (morning and evening) and anytime the bulb is half-full of fluid. It's important not to wait until it's completely full, as regular emptying maintains the vacuum effect, which is crucial for the drain to work effectively.	You should empty your closed suction drain (like a JP or Hemovac) regularly. Here's how often: * At least two to three times a day (morning and evening). * Or, whenever the collection bulb is about half-full, whichever happens sooner. * Never let the bulb become completely full, as this stops the suction. Regular emptying helps the drain work correctly.		4	1	3	1		4	2	5	1		5	1	5	1		5	1	5	1
What characteristics should I look for in the fluid coming from the drain?	The fluid coming from the drain can provide valuable information about your healing. Here's what to look for: * **Color:** * Initially, it may be bright red. * It should gradually change to pink (serosanguinous). * Then, it should become yellow or straw-colored (serous). * A greenish or cloudy fluid with a foul odor could indicate infection. * **Consistency:** * The fluid should typically be thin…	Here's what the drainage fluid should look like: * Early on, it's normal for the fluid to appear bloody or pink. * Over time, the color should become lighter, turning pale pink, then yellowish, or even clear. * The amount of fluid should also decrease each day. * Contact your doctor if the fluid becomes cloudy, very thick, green, yellow, or foul-smelling, as these are signs of possible infection.…		2	4	1	5		4	1	4	1		5	1	5	1		5	1	4	2
What is the scheduled time for my follow-up visit?	I don’t know. I recommend consulting a surgeon or the surgeon's office directly for your specific appointment time.	Here's how your follow-up appointment might be scheduled: * It may have been pre-scheduled before you left the hospital or surgical center. * Check your discharge paperwork, as the appointment date/time might be noted there. * Alternatively, you might have been told to call the doctor's office yourself to schedule it. * First check-ups are often scheduled around 1–2 weeks after surgery, but timin…		4	1	4	1		2	1	2	1		3	2	3	1		5	1	5	1
Is it necessary for me to call to book the appointment, or has it been organized?	It depends on your specific situation. In many cases, your follow-up appointment date and time may have been pre-scheduled by the hospital or surgical center staff before you left, and this information should be noted in your discharge paperwork. However, in other situations, you might have been instructed to call and schedule the follow-up yourself. If you are unsure whether an appointment was m…	Here's how your follow-up appointment might be scheduled, providing a short, concise answer: * It might have been pre-scheduled before you left the surgical center. * Check your discharge paperwork; the appointment details should be noted there if it was pre-scheduled. * Alternatively, you may have been told to call the doctor's office to schedule it yourself. * First follow-ups are often around …		2	2	2	3		5	1	5	1		5	1	4	1		5	1	5	1
What is the importance of the follow-up visit if I am recovering without issues?	A: Even if you feel you are recovering without issues, attending your scheduled postoperative follow-up appointments is crucial for a smooth recovery. These appointments allow your surgeon and other specialists to: * **Monitor your healing:** They will assess your overall healing, including surgical sites and any reconstructed areas, and watch for any potential complications that might not be obv…	You need a follow-up even if you feel fine because: * It ensures your internal healing is on track. * Some complications don't show symptoms right away, and the visit helps catch hidden issues early. * This prevents small problems from becoming serious. * Stitches, staples, or drains may need removal. * Important test results might be discussed. * It provides peace of mind that everything is okay.		5	2	5	1		5	1	5	1		5	2	4	2		4	2	3	2
What procedures or examinations will be done during the follow-up?	During a post-operative follow-up appointment, you can expect several procedures and examinations: * **Wound Check and Dressing Change**: Your surgeon or nurse will visually inspect your incision to assess its healing progress, look for any signs of complications (like infection), and change any dressings. * **Removal of Stitches, Staples, or Drains**: If you have non-dissolvable stitches, staple…	Here's what typically happens at your follow-up: During your post-op check-up, you can expect: * The provider will examine your incision for healing signs, infection, and may remove stitches or staples. * They'll ask how you're feeling and perform a physical exam related to your surgery. * Any test or biopsy results might be discussed. * You'll talk about symptoms and medications, which may be ad…		5	1	5	1		5	1	5	1		5	1	5	1		5	1	5	1
Will the follow-up appointment include the removal of my sutures or staples?	Yes, often. If you have non-dissolvable sutures or metal staples, they are typically removed by the surgeon or nurse during your first follow-up visit. Dissolvable (absorbable) sutures, however, will disappear on their own and do not require removal.	Your stitches or staples may be removed at the follow-up visit. * This typically happens for non-dissolvable stitches or staples. * It often occurs during the first follow-up, usually around 1–2 weeks after surgery. * Dissolvable sutures do not need removal as they disappear on their own.		5	1	5	1		5	1	4	1		5	1	5	1		5	1	5	1
For how long can I anticipate feeling tired after the operation?	The duration of fatigue after surgery can vary significantly. For many individuals who undergo uncomplicated major surgery, this increased feeling of tiredness can extend throughout the first month of recovery and for several weeks afterward. Even after less invasive procedures like day surgery, fatigue is a common complaint in the initial days. For some, particularly after more extensive surgeri…	Feeling tired, or post-operative fatigue, is common after surgery. Its duration varies: * Often lasts throughout the first month after major surgery. * Can persist for several weeks after hospital discharge. * May take up to several months for full resolution in some cases. * After extensive surgeries, it might not return to pre-operative levels for three months or longer. Factors like surgery ty…		5	2	5	2		5	1	5	1		5	1	5	1		5	1	5	1
At what point should I expect the swelling to subside?	You can typically expect swelling to peak around the second or third day after your surgery. The most noticeable swelling usually starts to improve within two to three weeks. However, it can sometimes take much longer for it to completely disappear, especially after more extensive procedures. For example, after ACL reconstruction, swelling can persist for two to three months. About 75% of the swe…	Here is information on how long swelling lasts after surgery: * Swelling typically peaks around the second or third day. * Most noticeable swelling usually improves within two to three weeks. * Full resolution can take longer, often weeks to months, especially after more extensive procedures. * Individual factors and the type of surgery significantly influence the duration.		4	1	3	1		5	1	5	1		5	2	5	3		5	2	5	2
For how long will the bruising from surgery be visible?	Bruising after surgery can typically take anywhere from one to three weeks to fully resolve. In most cases, bruising will have faded away completely within three to four weeks.	Here’s a brief look at how long bruising typically lasts after surgery: * Bruising usually appears within the first week. * It often takes one to three weeks, or longer, to fully resolve. * Full resolution can take two to four weeks. * Bruising will have faded completely within three to four weeks in most cases. * Individual factors influence duration.		4	3	5	4		5	1	5	1		3	2	4	1		5	1	5	1
Is it typical to feel unusually tired even when I am resting?	Yes, it is very typical to feel unusually tired, weary, or have a significant lack of energy after surgery, even when you are resting. This is known as post-operative fatigue (POF) and is a very common experience. This feeling can be more intense than regular tiredness and may be accompanied by a sense of being drained.	It is normal to feel more tired than usual after surgery, even with rest. Post-operative fatigue is a common experience. This feeling can be more intense than regular tiredness. It's possible to experience prolonged fatigue even if you feel you are getting adequate rest. Fatigue can sometimes persist for a month or even longer after major surgery. However, worsening fatigue that does not improve …		1	4	1	5		5	1	5	1		4	1	4	1		4	1	4	1
What can I do to help the swelling and bruising go away more quickly?	To help swelling and bruising go away more quickly after surgery, you can take several steps: **For Swelling:** * **Elevation:** Keep the operated area raised above the level of your heart as much as possible, using pillows for support. * **Cold Compresses (Cryotherapy):** Apply ice packs or cold compresses to the swollen area for 15-20 minutes at a time, several times a day, especially in the fi…	To help reduce swelling and bruising faster after surgery: * Elevate the affected area. * Apply cold compresses (ice packs). * Wear compression garments or bandages as advised. * Stay well-hydrated. * Engage in safe, gentle movement like walking. * Get plenty of rest. * Follow advice on avoiding blood thinners. * Lymphatic massage might also help reduce swelling.		4	4	4	3		5	1	4	1		5	2	5	2		4	2	4	2
What types of food will best aid my body's recovery after surgery?	After surgery, focusing on a diet rich in essential nutrients is crucial for healing. **Key Foods for Recovery:** * **Protein:** Paramount for rebuilding damaged tissues, repairing surgical wounds, and boosting the immune system. Prioritize lean sources like skinless chicken, turkey, fish (salmon, tuna, cod), eggs, lean beef and pork, tofu, beans, lentils, Greek yogurt, and cottage cheese. Includ…	After surgery, your diet usually progresses in stages: * Stage 1: Clear liquids (water, broth, clear juices) to start, usually a few hours up to 1-3 days. Sip slowly. * Stage 2: Soft foods (yogurt, mashed potatoes, scrambled eggs) when clear liquids are tolerated, lasting days to weeks. * Stage 3: Gradually transition to solid, regular foods based on your tolerance, focusing on protein, fruits, v…		4	4	4	1		4	1	3	1		5	1	5	1		4	1	5	1
What foods should I refrain from eating while recovering?	While recovering, you should refrain from eating: * **Sugary Foods** (like candy, soda, cakes) as they can slow healing and cause more inflammation. * **Greasy or Fried Foods** as they are hard to digest and can cause an upset stomach. * **Processed Foods** (like chips, fast food, instant noodles) as they often contain a lot of salt and preservatives. * **Alcohol** as it can thin your blood and i…	Foods to limit or avoid after surgery: * Sugary Foods: Can slow healing and cause inflammation. * Greasy or Fried Foods: Hard to digest, may cause upset stomach. * Processed Foods: Often high in salt, can cause bloating. * Alcohol: Can affect healing and interact with medication. * Too Much Caffeine: May cause dehydration or affect sleep.		5	2	5	1		4	1	4	1		4	2	4	2		5	1	5	1
At what point following surgery can I start eating solid food?	The transition to solid foods after surgery is a gradual process, guided by your individual tolerance. You should begin by reintroducing easily digestible solid foods and carefully observe how your body responds. The timeline for this can vary significantly: * Some individuals might be ready to start including more solid foods within **a week or two**. * Others, particularly after major abdominal…	The move to solid foods after surgery is gradual, guided by your tolerance. Typically, the diet progresses in stages: * Start with clear liquids once awake. * Move to soft foods when liquids are tolerated without nausea. * Transition to solid foods gradually. * You can usually return to a normal diet 1-2 days after surgery if you feel okay, starting with bland foods. * After bigger surgeries, it …		4	1	5	1		5	1	5	1		3	2	3	2		4	1	3	2
Is a diet rich in protein advised after surgery?	Yes, a diet rich in protein is strongly advised after surgery. Protein is paramount for recovery as it provides essential amino acids necessary for rebuilding damaged tissues, repairing surgical wounds, and bolstering the immune system to fight off infections. Adequate protein intake also helps preserve muscle mass, which can diminish during periods of reduced activity after surgery. Protein requ…	Yes, a high-protein diet is highly recommended after surgery. Protein is vital for recovery. Key benefits: * Rebuilds damaged tissues and repairs surgical wounds. * Bolsters the immune system. * Helps preserve muscle mass. Focus on lean protein sources at meals and snacks. Protein needs might be higher than usual. Always consult your healthcare provider for personalized advice.		5	1	5	1		5	1	5	2		5	2	5	2		5	1	4	1
Is it helpful to take any vitamins or supplements to support recovery?	While obtaining nutrients through a balanced diet is ideal, vitamin and mineral supplements may be necessary temporarily or long-term after surgery, especially if dietary intake is limited or nutrient absorption is affected. Supplementation might be considered if there is difficulty eating enough nutrient-rich foods, in cases of poor nutritional status before surgery, to support the healing of hi…	* Supplements might be needed if you can't eat enough nutrient-rich foods or have poor absorption after surgery. * Commonly recommended include Vitamin C, Zinc, Iron, and multivitamins, though dosages vary. * Crucially, always consult your doctor before starting any supplements.		5	2	5	3		5	1	5	1		5	1	5	1		5	1	5	1
At what point can I begin exercising again after the operation?	A: You can usually start exercising again after surgery with a gradual approach. Generally, it's recommended to avoid any heavy-duty exercise for **6 weeks**. However, the specific timeline depends on the type of activity and your individual recovery: * **Light Movement:** Gentle activities like short walks, getting in and out of bed, and basic self-care can begin in the **first few days to weeks…	* Always get medical clearance from your surgeon or healthcare team first. * There are no universal rules; the timeline depends on your surgery and recovery. * Usually, avoid heavy exercise for about 6 weeks. * Start with gentle movements like short walks in the first few days/weeks. * Gradually increase activity over time, listening to your body. * Physical therapy may be recommended. * Rest and…		5	1	5	1		4	1	4	1		5	2	5	2		5	1	5	1
How long should I wait before returning to the gym?	Usually, it is recommended to avoid any heavy-duty exercise or working out for **6 weeks** after surgery. However, the return to physical activity should always be a gradual, step-by-step process. Before initiating or significantly increasing any form of physical activity, it is absolutely necessary to consult with your surgeon or healthcare team to get medical clearance. They are best positioned…	To safely return to the gym, always get clearance from your surgeon or healthcare team first. The exact timing depends on your specific surgery and how you heal. Generally: * Avoid heavy exercise for about 6 weeks initially. * Start with gentle movement and gradually build up your activity level. * Low-impact cardio or light resistance training might be possible around 6-12+ weeks with medical ap…		5	1	5	1		3	3	3	3		5	1	5	1		4	2	5	1
Is it permissible to lift weights after surgery?	Light resistance training may be considered around **8 to 12 weeks after surgery**, but **only with approval from your healthcare team**. It is generally recommended to **avoid any heavy duty or exercise for 6 weeks** following surgery. When you do resume, prioritize proper form and technique over lifting heavy weights, starting with bodyweight exercises or very light resistance. After laparoscop…	* Always get medical clearance from your surgeon or healthcare team before starting. * Avoid heavy exercise, typically for 6 weeks. * Light resistance training may be considered around 8-12 weeks with approval. * Start with bodyweight or very light resistance and focus on proper form. * Avoid heavy lifting too soon to prevent wound issues, bleeding, or strain. * Gradually increase intensity as he…		5	1	5	1		5	1	4	1		5	2	5	2		4	2	4	2
Are there specific exercises I need to avoid while recovering?	While recovering from surgery, it's crucial to avoid certain exercises and movements to ensure proper healing and prevent complications. Generally, you should avoid: * **Any activity that causes pain** or a pulling sensation directly at the incision site. * **Heavy lifting or strenuous exercise** that puts excessive stress or tension on the healing wound. * **High-impact activities** such as runn…	To recover safely after surgery, it's important to avoid certain activities. Give your body time to heal by avoiding: * Heavy duty work or intense exercise, often for around 6 weeks. * Pushing through significant pain. * Movements or stretches causing pain directly at the incision site. * Straining the surgical area, such as heavy lifting or deep twists after abdominal surgery. * High-impact spor…		5	2	5	1		5	1	5	1		5	2	5	2		5	1	5	1
How can I determine if I am engaging in too much physical activity?	Here are the indicators that may suggest you are engaging in too much physical activity after surgery: * **Increased pain:** Pain at the surgical site or in the surrounding area that gets worse. * **New or increased swelling.** * **Excessive fatigue:** Feeling tired for longer than usual after activity. * **Redness or warmth** around the incision. * **Shortness of breath or chest pain.** * **Dizz…	To know if you're doing too much physically after surgery by watching for these signs: * Increased pain at or around the surgical site * New or increased swelling * Excessive fatigue * Redness or warmth near the incision * Shortness of breath or chest pain * Dizziness or lightheadedness * Significant pain or discomfort. Stop if you experience these and contact your healthcare provider if symptoms…		1	4	2	4		4	2	4	2		5	1	5	1		5	1	5	1
What will be the typical appearance of the scar following surgery?	The typical appearance of a scar following surgery changes significantly over time as it heals: * **Immediately Post-Op (Days 0-7):** The incision area will generally appear red, swollen, and tender. * **Early Weeks (Weeks 1-4):** As new tissue builds, the scar may become raised, firm, and more reddish or pink. It might also feel tight or bumpy. It's common for scars to look their most prominent …	Your surgical scar's look changes over time. * Days 0-7: Expect redness, swelling, tenderness. * Weeks 1-4: It may become raised, firm, reddish/pink, or feel tight. * Around 6-8 weeks: Scars can be reddest and firmest. * Over months (up to a year+): Scars gradually flatten, soften, and fade. By 1 year, many are mature, pale, and flat. * Some may become thick (hypertrophic) or grow beyond the inci…		5	1	5	2		4	3	5	1		5	1	5	1		5	1	5	1
How long does it generally take for a surgical scar to heal?	It generally takes about a year for a surgical scar to be considered "mature," meaning it has settled into its final form, although individual factors can influence this timeline, with younger people's scars sometimes taking up to 18-24 months to fully mature. The healing process occurs in three main phases: * **Inflammatory Phase:** Begins immediately after surgery and lasts for the first few da…	Here's how surgical scars heal: * Inflammatory Phase: Days 0-7. * Proliferative Phase: Weeks 1-4 (new tissue forms). * Remodeling Phase: 1 month to 1 year+ (flattens, softens, fades). Softening often starts around 6-12 weeks. * A scar is usually considered mature by about 1 year. Some can take up to 18-24 months, especially in younger people. Improvement is gradual over many months.		5	1	5	1		5	1	5	1		5	1	5	1		5	1	5	1
What can I do to help make my scar less noticeable?	To help make your scar less noticeable, a combination of patience and consistent care is key: 1. **Be Patient:** Scars naturally go through a fading process, becoming lighter, flatter, and less noticeable over 6 to 18 months. 2. **Support and Protect Early:** * **Taping:** Keep surgical tapes (like Steri-Strips or micropore tape) on your incision as directed by your surgeon, typically for several…	To help reduce the appearance of scars: * Use silicone gel or sheets once the incision is fully closed. * Gently massage the scar after healing to soften and flatten tissue. * Protect the scar from sun exposure (SPF 30+) to prevent darkening. * Keep the scar moisturized regularly. * Applying pressure with tape or compression can help prevent thickening. * For scars that are very raised or red, st…		5	1	5	1		5	1	5	1		5	1	5	1		5	1	5	1
When is it appropriate to start using scar treatments like creams or silicone sheets?	You should start most scar treatments only after the incision has fully closed and initial healing is done, typically around 2 weeks after surgery, or a bit longer if healing was slow. Basically, once there are no open areas or scabs, you can begin. For example: * **Silicone gel or sheets** can generally be started around 2-4 weeks post-op (4 weeks to be extra safe). * **Scar massage with lotion*…	Here's when you can typically start using scar treatments: * Wait until the incision is fully closed, with no open areas or scabs. * For silicone sheets or gel, this is usually about 2-4 weeks after surgery. * For moisturizers or creams, start once cleared to get the site wet and the top layer of skin is fused, often around week 2. * Always confirm with your doctor that your wound is healed enoug…		4	1	4	1		5	1	5	2		5	1	5	1		5	1	5	1
Will the appearance of my scar improve as time passes?	Yes. Scars undergo a natural fading process. In the first few weeks to months, it's normal for a scar to be red or pink and even slightly raised. Around 6-12 weeks after it forms, it usually begins to soften, and its color starts to fade. Over the course of a year, most scars become significantly lighter, flatter, and less noticeable. By one year, a scar often fades to a whitish or skin-colored l…	* Yes, scars naturally fade over time. * Initially red/pink, they soften and start fading color around 6-12 weeks. * Over a year, most become significantly lighter and less noticeable. * By one year, a scar often fades to a less obvious line. * Sun protection helps it fade evenly. * While they won't completely vanish, scars do improve with time.		5	1	5	1		5	2	5	2		5	1	5	1		5	1	5	1
When are the stitches or staples typically removed?	The typical removal times for stitches and staples vary depending on the body site due to differing healing rates: * **Face:** Approximately 5–7 days after surgery. * **Scalp:** Approximately 7–10 days. * **Neck:** Approximately 7 days. * **Chest and Abdomen:** Approximately 10–14 days. * **Back and Arms:** Approximately 10–14 days (arm incisions sometimes as soon as 7–10 days). * **Hands and Fee…	Typical removal times for external stitches or staples vary by location: * Face: ~5–7 days * Scalp: ~7–10 days * Neck: ~7 days * Chest and Abdomen: ~10–14 days * Back and Arms: ~10–14 days (sometimes 7–10 for arms) * Hands and Feet: ~10–14 days * Over Joints: ~12–14 days * Legs: ~10–14 days * Palms or Soles: 14–21 days Always follow your provider's specific instructions as times may vary. Dissolv…		4	4	3	4		5	1	5	1		5	1	5	1		5	1	5	1
How can I determine whether my stitches are absorbable or non-absorbable?	I recommend consulting a surgeon for this information.	To know if you have absorbable or non-absorbable stitches: * Check Appearance: If you see knots or loops of thread on your skin surface, they are likely external, non-absorbable stitches that need removal. If you only see faint threads or ends, especially under the skin, they may be absorbable. * Note Color: Absorbable stitches may be clear or white. Non-absorbable ones are often black or blue. P…		5	1	5	1		4	2	3	2		2	1	3	1		2	3	2	1
What are the consequences of premature removal of stitches or staples?	If stitches or staples are removed prematurely or come out early, the primary consequences are: * **Wound Reopening (Dehiscence):** The incision might open up, or "gap open," as the wound has not fully healed or gained sufficient strength. * **Increased Risk of Infection:** An open wound is more susceptible to infection, which can delay the healing process. * **Need for Further Medical Interventi…	If your stitches or staples come out early: * Assess if the wound has opened where the closure came out. * If the wound opens significantly, cover it lightly and seek immediate medical care (call your surgeon or go to urgent care/ER). * If the wound looks closed but a stitch/staple is missing, apply Steri-Strips or tape across the area to support it. * Call your surgeon's office within 24 hours t…		4	2	2	3		4	2	4	2		5	1	5	1		5	1	5	1
Can I expose my stitches or staples to water in the shower or bath?	Generally, showering is often preferred initially after surgery, and can typically be resumed as early as 24-48 hours after your procedure, provided your surgeon approves. However, it is usually recommended to avoid directly spraying the incision with the shower stream, even after dressings are removed. If your dressing is not waterproof, you should cover it with a plastic bag or waterproof prote…	* You can usually shower 24–48 hours after surgery with stitches or staples. * Let mild soap and water run over the incision, then pat it dry. * Always check with your provider first. * Avoid soaking the incision in baths, hot tubs, or pools until stitches/staples are removed and it's fully healed.		5	1	5	1		5	1	5	1		5	1	5	1		3	3	3	2
Should I expect discomfort when having my stitches or staples taken out?	I recommend consulting a surgeon.	* Stitch or staple removal is usually not painful. * You might feel a mild tugging or pinching sensation as stitches are removed. * For staples, you may feel quick pressure. * Many report feeling slight pressure or a pinch; it's often less uncomfortable than expected. * Significant pain is not typical.		5	1	5	1		5	1	5	1		2	1	2	1		1	3	1	3
At what point is it safe to resume sexual intercourse after surgery?	At what point is it safe to resume sexual intercourse after surgery? You can usually be intimate again about 2 to 6 weeks after surgery, but the exact timing depends on the type of surgery and your individual healing process. It is generally safe to resume sexual activity when: * You are not experiencing pain during movement or at rest. * You feel strong enough for light physical activity, such a…	Resuming intimacy after surgery typically takes about 2 to 6 weeks, but it varies greatly depending on the type of surgery and how you feel. You are usually ready when: * You are not in pain. * You have enough energy. * Wounds are mostly healed. * You are not taking drowsy medications. Always check with your doctor for personalized advice. Wait until stitches, drains, or dressings are removed and…		5	1	5	1		4	2	4	2		5	1	5	1		5	2	5	1
Is there a risk that sex will hinder my healing process?	Yes, there is a risk that sexual activity can hinder your healing process if resumed too soon or without careful consideration of your physical recovery. The text highlights several potential issues if physical activity, including sexual activity, is resumed prematurely or without respecting limitations: * **Re-injury or Complications:** Early resumption of sexual activity without respecting phys…	Yes, sexual activity can interfere with healing if resumed too soon or without caution. Key points: * Wait until you're pain-free and healed enough. * Premature activity risks opening stitches, infection, or re-injury. * Avoid positions straining the surgical area. * Listen to your body; pain or symptoms mean you're doing too much. * Always get doctor clearance.		5	1	5	1		5	1	5	1		5	1	5	1		5	2	5	2
How will I know if it's not a good time to have sex after surgery?	Here are key signs that indicate it might not be a good time to have sex after surgery: * **New or worsening pain:** Especially at the surgical site during or after attempting sexual activity. * **Bleeding:** Any bleeding from the incision site or, if applicable to the surgery, from the vagina. * **Signs of infection:** Increased redness, swelling, warmth around the incision, unusual drainage (es…	To know when to stop or avoid intimacy after surgery, watch for these signs: * Increased pain at or near the surgery area. * Bleeding or fluid from your incision. * Swelling or redness around the wound. * Feeling very tired or weak. * Shortness of breath or feeling lightheaded. * A fever (over 100.4°F / 38°C). * Any new or unusual discomfort.		5	1	5	1		4	1	4	1		5	2	5	2		5	2	5	2
Could sexual activity lead to pain or increased swelling post-operatively?	Yes, sexual activity could lead to pain or increased swelling post-operatively. * **Pain:** Resuming sexual activity too soon or without respecting physical limitations can lead to pain at the incision site, muscle spasms, or re-herniation (especially after spinal surgery). You should not feel pain during movement or at rest when considering resuming sexual activity. Any new or worsening pain at …	Yes, sex can cause pain or swelling after surgery. Signs you might be doing too much include: * Increased pain in the surgery area. * Swelling or redness around the wound. * Sudden or increasing swelling in the surgical area. If you notice these signs, rest and contact your doctor.		5	1	5	1		5	1	5	1		5	1	5	1		5	1	5	1
Is it safe to engage in sexual activity while I still have sutures, drains, or dressings?	I recommend consulting a surgeon.	It's usually not safe to have sex if you still have stitches, drains, or dressings in place. Here's why you should wait: * Stitches need to stay clean and avoid pressure or stretching. * Movement could pull drains out or cause infection. * Disturbed dressings can slow healing or increase infection risk. Wait until your doctor says it's okay and wounds are mostly healed.		5	1	5	1		2	4	2	4		2	1	2	1		5	2	4	2
What is the appropriate time to start showering post-surgery?	In most cases, patients can begin showering within 24 to 48 hours after their surgery. This initial period allows for the primary sealing of the surgical wound. Some guidelines specifically recommend waiting at least 48 hours before taking your first shower. However, the precise timing for when you can shower will depend on the specific type of surgery you underwent and the characteristics of you…	Information about when you can shower after surgery: * Generally, patients can begin showering within 24 to 48 hours after surgery. * Some guidelines recommend waiting at least 48 hours. * The precise timing depends on your specific surgery, wound, and dressing type. * The most important guide is always your surgeon's specific instructions. Always follow your surgeon's advice for a safe recovery.		5	1	5	1		4	3	5	1		5	2	5	2		4	1	5	1
Should the incision be kept dry during showers?	Whether the incision should be kept dry during showers depends on the specific instructions from your surgeon and the type of wound closure. **In the initial period (first 24-48 hours, or up to 5 days for surgical glue):** * It is often recommended to keep the incision dry. If your wound dressing is not waterproof, you may need to cover it with a plastic bag or a commercially available waterproof…	* It is crucial to follow the specific instructions from your surgeon. These are tailored to your procedure and recovery. * Generally, showering might be possible 24-48 hours post-surgery, but this timing varies significantly. * Factors like surgery type, wound closure method, and dressing influence when it is safe. * Showering is often preferred over bathing initially because it allows better co…		5	1	5	1		5	1	5	1		5	1	5	1		5	1	5	1
When is soaking in water allowed after my surgery?	Soaking in water is generally not allowed until your surgical incision has fully healed, and any sutures or staples have been removed or dissolved. This includes baths, hot tubs, and swimming pools. **General Guidelines:** * **Bathing:** Taking a bath is generally discouraged until your surgical incision has fully healed. Soaking your wound can increase the risk of infection and interfere with th…	- Wait until the surgical incision is fully healed and any sutures or staples are removed or dissolved before taking a bath or soaking in water. - Soaking the wound increases the risk of infection and can interfere with healing. - Some guidelines recommend waiting two weeks or longer before soaking. - Always prioritize your surgeon's specific instructions, as the safe time varies based on your su…		4	1	5	1		5	1	5	1		5	1	5	1		4	1	5	1
Should I shield my incision from water when showering?	Yes, you should shield your incision from water when showering, especially in the initial period after surgery. Here's how to do it: * **Check Dressing:** Before showering, check if your wound dressing is waterproof. If it's not, cover it with a plastic bag or a commercially available waterproof wound protector, securing it with tape. * **Positioning:** If your incision is on the front of your bo…	You should cover your incision while showering if your dressing is not waterproof. Use a plastic bag or a commercially available waterproof protector and secure it with tape. If skin glue was used, dry the incision area immediately if it gets wet. If your incision accidentally gets wet, gently pat it dry right away. Change a non-waterproof dressing as soon as possible if it gets wet. Even after d…		5	3	5	2		5	1	5	1		5	1	4	1		5	1	4	1
Are there any restrictions on using soaps and shampoos after my procedure?	After your procedure, there are specific recommendations regarding the use of soaps and shampoos to promote healing and prevent complications: **Soaps:** * **Avoid certain types:** It is generally best to avoid soaps containing harsh chemicals, strong fragrances, or dyes, as these can irritate your incision. You should also avoid using hydrogen peroxide, alcohol, or iodine on your incision unless…	* Use a mild, unscented soap for washing; avoid harsh chemicals, fragrances, or dyes. * Your surgeon might recommend an antiseptic soap like Hibiclens. Avoid other antibacterial soaps unless advised. * For head/neck surgery, follow specific instructions for washing hair. Use a mild shampoo like baby shampoo and avoid the incision. * Always follow your surgeon's specific instructions.		4	3	5	1		5	1	5	1		5	1	5	1		5	1	5	1
Is experiencing emotional distress typical following my procedure?	Yes, it is typical to experience emotional distress following a surgical procedure. The provided information states that "experiencing a range of feelings after surgery is normal and does not signify a setback in their recovery." It is common to feel anxiety, fear, and worry before and after surgery. The physically and emotionally demanding nature of the surgical and immediate postoperative perio…	Yes, feeling emotional or depressed after surgery is normal. Here's why: * Surgery is a significant life event that can trigger various emotional responses. * It's okay to not feel okay. * Sadness and tearfulness can be normal responses. * Temporary feelings like "postoperative blues" are common in the initial weeks. * Studies indicate a considerable percentage of patients may experience a postop…		5	1	5	1		5	1	5	1		5	2	5	2		4	1	5	1
When can I anticipate feeling emotionally stable after my operation?	The timeline for feeling emotionally stable after an operation is unique to each individual and can be influenced by factors such as the type and extent of the surgery, individual coping mechanisms, pre-existing mental health conditions, and complications. While some individuals may return to their baseline emotional state within a few weeks, others may require several months or even longer to fu…	Feeling like yourself again emotionally after surgery varies for each person. * Temporary feelings like "postoperative blues" are common in the initial weeks and usually lessen as you heal physically and resume routines. * However, fully adjusting or overcoming more significant feelings can take several months or even longer. * Recovery isn't always linear, with good days and challenging days bei…		5	1	5	1		5	1	5	1		5	1	5	1		4	1	5	1
What steps can I take if I'm unhappy with my appearance post-procedure?	If you are unhappy with your appearance after a procedure, here are steps you can take: * **Be Patient and Practice Self-Compassion**: Understand that emotional adjustment, especially after surgeries that alter appearance, can take time (sometimes months, particularly with aesthetic surgeries, until final physical results are evident). Allow yourself time to adapt to changes and cultivate a minds…	* Experiencing body image concerns is normal; adjusting takes time. * Practice self-compassion and kindness towards yourself. * Utilize coping strategies such as positive self-talk. * Seek professional psychological support to navigate these feelings and boost self-esteem. * Talk to your healthcare team about your concerns.		5	1	5	1		5	2	5	1		5	1	5	1		5	1	5	1
How do I manage and adapt to alterations in my body image?	Changes in body image after surgery are common and can influence your sense of self and identity. It is important to acknowledge these feelings and allow yourself time to adjust to these alterations. To manage and adapt to changes in your body image: * **Practice Self-Acceptance and Patience:** Allow yourself time to adapt to these changes and practice self-acceptance. * **Focus on Positive Aspec…	Here are ways to cope with changes to body image after surgery: * Be patient and practice self-compassion. * Avoid comparing yourself to others or idealized images. * Focus on positive aspects of recovery and celebrate small achievements. * Reconnect with your body through gentle movement as allowed. * Set realistic expectations about the outcome. * Utilize coping strategies like mindfulness, rel…		5	1	5	1		5	2	5	1		4	1	4	1		4	2	4	2
Should I expect to grieve my natural breast loss despite reconstruction surgery?	Yes, it is common to experience concerns about changes in your body image and sense of self after breast surgery, even with reconstruction. The excerpts state that surgery can influence an individual's sense of self and identity, and that after breast surgery, women may experience changes in their perception of femininity and attractiveness. It is important to acknowledge these feelings and allow…	Yes, feeling grief over losing natural breasts can be common, even after reconstruction. Adjusting to physical changes takes time and requires self-compassion. Some may experience feelings of "body stigma". Expressing that you feel like you've lost a part of yourself is a common way patients describe feeling loss of identity or a change in their sense of self, which can be a form of grief.		5	1	5	1		5	1	5	1		5	1	5	1		5	1	5	1
Why might I experience trouble sleeping following my procedure?	Sleep disturbances are common after surgery due to a combination of factors. These can include pain, discomfort, the effects of anesthesia, the stress and anxiety of the surgery itself, and changes in your routine or environment (like being in a hospital). Medications, particularly pain relievers, can also interfere with normal sleep patterns. Additionally, your body is working hard to heal, whic…	Sleep after surgery can be hard due to several factors. These include: * Physical discomfort from pain, drains, stiffness, or required positioning. * Medication effects from anesthesia, pain relievers, or other prescriptions. * Environmental issues like hospital noise, lights, or unfamiliar settings. * Emotional factors such as anxiety, stress, or nightmares. Disrupted sleep is common and usually…		5	1	5	1		5	1	5	1		5	1	5	1		5	1	5	1
Why do night awakenings occur more often post-surgery?	Night awakenings occur more often post-surgery due to several factors: * **Physical Discomfort:** Pain from the incision site, drains, tubes, or muscle stiffness from limited movement, or needing to sleep in an unfamiliar position can lead to frequent awakenings. Inflammation and tissue healing also alter sleep cycles. * **Medication Effects:** Anesthesia can suppress deep sleep. Opioid pain reli…	Yes, it's normal to wake up frequently at night while recovering from surgery. Here's why: * Pain is a major cause of night awakenings. * Medications like opioids can fragment sleep. * The hospital environment has noise and interruptions. * This short-term disturbance is expected, especially in the first week.		5	1	5	1		5	1	5	2		5	1	5	1		5	2	5	2
How should I lie in bed to optimize recovery after surgery?	To optimize your recovery in bed after surgery, consider the following: * **Use extra pillows for support:** These can enhance comfort and facilitate proper positioning. * **Elevate the operated area:** Keep the surgical site raised above the level of your heart as much as possible, using pillows for comfortable support. This helps encourage fluid drainage and reduce swelling. * **For facial surg…	Here are safe sleeping positions after surgery, based on the type of procedure: * Generally, sleeping on your back with the upper body elevated is recommended to reduce swelling and protect the surgical site. * After breast, chest, or abdominal surgery, sleep on your back with your upper body slightly elevated. Avoid stomach or side sleeping. * For shoulder or arm surgery, sleep in a reclined or …		5	1	4	1		3	3	3	2		4	2	3	3		3	2	3	1
Are interruptions in sleep common due to post-surgical discomfort?	Yes, interruptions in sleep due to post-surgical discomfort are very common. Pain at the incision site or from drains and tubes is cited as a major cause of post-surgical sleep problems, often leading to frequent awakenings. In fact, pain is described as the number one enemy of sleep after surgery and the most common cause of night-time awakenings. You might doze off but wake up every hour or two…	Yes, pain and discomfort definitely affect sleep after surgery. Sources say: * Pain is the top cause of sleep problems during recovery. * Discomfort from incision sites, drains, tubes, or needing to sleep in unusual positions can disrupt rest. * Even low pain makes it harder to fall asleep and causes waking up often. * Pain is the most common reason for waking up at night.		5	2	5	2		5	1	5	1		5	1	5	1		5	1	5	1
Should I consider sleep aids to help with sleep disturbances post-surgery?	I recommend consulting a surgeon.	Yes, you can take sleep aids or medications after surgery, but always consult your doctor first. * Controlling pain with prescribed pain medication is key to better sleep. * Various sleep aids (OTC and prescription) exist; use them carefully under guidance for the shortest time necessary. * Discuss all medications and supplements with your provider due to potential interactions, especially with p…		5	1	5	1		5	2	5	1		2	1	2	1		3	1	3	2
Who should accompany me or drive me home post-surgery?	Due to the effects of anesthesia, pain, and pain medication, you will not be able to drive yourself home after surgery. It is crucial to arrange for someone to drive you home and, especially if you live alone, to stay with you for at least the first 24 to 48 hours. This could be a family member or friend. If you do not have anyone who can drive you, discuss your transportation options with the cl…	Yes, it is generally advised not to drive immediately after surgery due to the effects of anesthesia and medications. You may also experience mobility limitations and dizziness. Consider these points: * Avoid driving or making important decisions due to anesthesia and medication effects. * Assistance with transportation for appointments might be needed. * Mobility limitations and dizziness are po…		5	1	5	1		5	2	5	2		5	1	4	2		3	2	3	2
For how long may I require home support after recovering from surgery?	The duration for which you may require home support after surgery varies significantly depending on several factors, including the specific surgical procedure, your individual health status, and your living situation. Here's a general overview: * **General Surgery:** The need for assistance at home can vary, with limitations often related to managing pain, caring for surgical wounds, and dealing …	The duration you need help at home varies significantly by surgery type. * Temporary support may be needed for general surgery. * Reconstructive surgery often requires significant help initially (48-72 hours), with recovery up to 6-8 weeks. * Orthopedic surgery requires assistance, especially in the first 1-2 weeks. * Oncologic surgery varies (e.g., mastectomy 2-4 weeks, bowel cancer full recover…		5	1	5	1		4	2	4	2		5	1	5	1		4	3	4	2
Who can provide initial assistance during my recovery period?	During your initial recovery period after surgery, assistance can be provided by several sources: * **Family and Friends:** They often form the primary support network, offering emotional support, companionship, and help with daily tasks. * **Hired Caregivers and Home Health Aides:** These are trained professionals from home care agencies who can assist with activities of daily living (like bathi…	During the first few days after surgery, you will likely need help with various tasks. This includes: * Managing pain and taking medications. * Personal care, such as bathing, dressing, and hygiene. * Meal preparation. * Moving around and using the toilet. * Avoiding strenuous activities like lifting. * Transportation for appointments. * Emotional support. * Household chores and errands. Planning…		5	1	5	1		5	1	5	1		4	3	4	2		5	1	3	1
How reliant will I be on others for assistance during recovery?	The level of assistance you will need during recovery varies significantly based on the specific surgical procedure, your individual health status before surgery, and your living situation. **Key Points on Assistance:** * **General Surgery:** You will likely need assistance managing pain, caring for wounds, and dealing with fatigue. Pain can hinder daily activities, and temporary support for task…	After surgery, immediate self-sufficiency is challenging, and you will likely need a caregiver. The need for home assistance is common. Help can come from: * Family and friends. * Hired caregivers or home health aides. * Skilled nursing facilities (for more intensive needs). * Community resources. Planning for this support is crucial for recovery.		5	1	5	1		5	1	5	1		4	4	5	3		5	1	5	1
Which individuals are best to seek help from during my recovery period?	During your recovery period, you can seek help from several individuals and groups: * **Your Healthcare Team:** This includes your surgeon, nurses, and other medical providers who can monitor your progress, adjust your care plan, and answer questions about your physical recovery and medications. * **Family and Friends:** They often form the primary support network, providing emotional support, co…	It's important to plan for home assistance after surgery for a safe recovery. * Family and Friends: Often provide primary support and emotional care. Assess their reliability, especially for personal care, and communicate needs openly. * Professional Caregivers/Home Health Aides: Trained professionals offering services like bathing, dressing, and medication reminders. Hired agencies employ these …		3	4	3	2		5	2	5	2		4	3	5	3		5	1	5	1
Will I benefit from wearing a supportive garment after the operation?	Yes, you will likely benefit from wearing a supportive garment after your operation, as they offer several key advantages that contribute significantly to your recovery process. The primary benefits include: * **Reduction of swelling and bruising:** Support garments apply gentle, even pressure that encourages your body to reabsorb excess fluid more efficiently and minimizes blood leakage. * **Sta…	Yes, your healthcare team may recommend a support garment as part of your recovery after surgery. The specific type depends on your procedure and could include: * Surgical Bras (after breast surgery) * Abdominal Binders (after abdominal surgery) * Compression Sleeves (for arms or legs) * Face/Neck Garments (after face or neck surgery) Wearing the garment as instructed is important for healing.		4	2	5	1		5	2	5	2		3	3	3	3		5	1	5	1
Which type of supportive clothing is appropriate for my procedure (bra, binder, compression wear)?	I don’t know. The appropriate type of supportive clothing depends on your specific surgical procedure and your surgeon's recommendations. I recommend consulting a surgeon for personalized advice on which support garment (bra, binder, or compression wear) is suitable for your recovery. They can assess your individual needs and the type of surgery you underwent to provide the most accurate guidance.	The type of support garment recommended depends on your surgery. Common types include: * Surgical Bras: Typically used after breast surgery. * Abdominal Binders: Used after abdominal surgeries like tummy tucks or C-sections. * Compression Sleeves: Worn on arms or legs after orthopedic or vascular procedures. * Face/Neck Garments: Recommended after facial surgery. "Compression wear" is a broad ter…		4	3	5	1		2	3	3	2		3	2	3	1		5	1	5	1
For how long will I be required to wear the supportive garment?	You will be required to wear the supportive garment for a duration recommended by your surgeon or healthcare team. In many cases, it is advised to wear the garment almost continuously (24 hours a day, 7 days a week) for an initial period that can range from 2 to 6 weeks, depending on the surgical procedure. The exact duration varies significantly based on the type of surgery and your individual h…	* Always follow your surgeon's specific advice. * Often, continuous wear (24 hours a day, 7 days a week) is recommended initially. * This initial period can range from 2 to 6 weeks, depending on the procedure. * You should typically only remove it briefly for activities like showering or washing the garment. * The exact duration varies based on your surgery type and healing. * Your surgeon might …		5	1	5	1		5	1	5	1		4	2	4	1		5	1	5	1
What are the guidelines for removing the support garment for hygiene or rest?	The most important guideline is to always follow the specific advice provided by your surgeon or healthcare team. Generally, you will be advised to wear the support garment almost continuously, 24 hours a day, 7 days a week, for the initial period (which can range from 2 to 6 weeks depending on the procedure). The garment should typically only be removed for short durations, such as when you are …	* You can usually remove the support garment for short durations like showering or washing the garment itself. * Continuous wear, even while sleeping, is often advised initially for the first few weeks. * Always follow your surgeon's specific advice on when and how long to wear it.		5	1	5	1		5	1	5	1		5	1	5	1		5	1	5	1
What are the risks associated with not adhering to the support garment instructions?	Not using your support garment as recommended by your surgeon can lead to several negative consequences for your recovery, including: * Increased swelling * Delayed healing * A higher risk of fluid collection (seroma) or bleeding (hematoma) * Suboptimal cosmetic outcomes, especially after cosmetic or reconstructive procedures * Increased pain and discomfort * Potentially a higher risk of blood cl…	Not wearing your support garment as recommended after surgery can lead to several issues: * Increased swelling. * Delayed healing. * Higher risk of fluid collection (seroma). * Higher risk of bleeding (hematoma). * Suboptimal cosmetic outcomes. * Increased pain and discomfort. * Potentially a higher risk of blood clots. Consistent use supports smoother recovery and better results.		5	1	5	1		5	1	5	1		5	1	5	1		5	1	5	1
At what point is it safe to begin driving again after the operation?	The safe time to resume driving after an operation depends on several factors, including the type of surgery you had, whether you are taking narcotic pain medication, and your physical capabilities. General guidelines: * **Narcotic Pain Medication:** It is **not safe** to drive while taking strong pain medications that can impair your judgment or reflexes. * **Anesthesia:** It is generally recomm…	When you can drive again depends on several factors: * Your surgery type. * Your pain level and if you're taking narcotic medication. Avoid driving on narcotics. * Your physical ability to safely control the vehicle, including making an emergency stop. * You must be cleared by your surgeon. Self-assess your readiness before attempting to drive.		5	2	5	2		2	3	3	3		5	3	5	3		3	3	5	3
What are the risks of driving while on pain medication?	Driving while on pain medication, especially narcotic pain medications, can significantly impair your ability to operate a vehicle safely. These medications can cause: * Drowsiness * Dizziness * Impaired judgment Driving while taking these medications is considered unsafe and similar to "driving under the influence." Even after you have stopped taking strong pain medications, some residual drowsi…	It's generally not safe to drive if you're still taking strong pain medications after surgery. Key points: * Narcotic pain medications can cause drowsiness, dizziness, and impaired judgment. * Driving on these medications is considered unsafe. * Avoid driving if you are still taking strong pain medications that affect your judgment or reflexes.		5	2	5	2		5	1	5	1		5	1	5	1		5	1	5	1
How can I assess if I am physically prepared to drive after surgery, considering strength, reflexes, and seatbelt comfort?	To assess if you are physically prepared to drive after surgery, consider the following: * **Pain Management:** Your pain should be well-managed, allowing you to drive comfortably without significant discomfort. Significant pain can impair your concentration, slow your reflexes, and limit your range of motion, all crucial for safe driving. * **Physical Capabilities:** You need adequate range of m…	To assess your readiness to drive depends on the type of surgery: * You need sufficient strength and coordination for steering and pedals, and adequate range of motion in your limbs. If you can't move your arms or legs well, don't drive. * Check your reflexes by practicing using pedals and steering while sitting in the car. You must be able to perform an emergency stop effectively. * Ensure you c…		5	1	5	1		4	1	4	1		4	1	3	1		5	1	5	1
Should I arrange for transportation to my post-operative appointments?	Yes, it's highly likely you will need someone to drive you to your first follow-up appointment, especially if you are still taking pain medication or feeling weak. Once you are no longer taking strong pain medication, feel strong enough, and can drive comfortably and safely, you may be able to go to appointments alone, but confirm this with your doctor. If you don't have anyone who can drive you,…	* You will likely need a driver for your first follow-up visit, especially if on pain medication or weak. * You can go alone when off strong pain meds, feel strong, and can drive safely, after confirming with your doctor. * If you lack a driver, ask the clinic or consider doctor-approved ride services.		5	1	5	1		5	1	5	1		5	1	5	1		5	1	5	1
At what point is it safe to travel in a car as a passenger after surgery?	Generally, you can ride as a passenger in a car relatively soon after surgery, but you should avoid long trips immediately. The exact timing depends on the specific type of surgery you had and your comfort level. It is important to consult your doctor for specific guidance tailored to your situation.	You can generally ride as a passenger relatively soon after surgery. Key points: * The timing depends on your specific surgery and comfort level. * Avoid taking long trips immediately. * Always check with your doctor for personalized guidance. * When traveling, take breaks, stay hydrated, and wear comfortable clothing. * Using pillows can help with comfort.		5	1	5	1		5	1	4	1		5	1	5	1		4	1	4	1
What is the likelihood of needing radiation or chemotherapy after my reconstruction surgery?	I don’t know. The provided text discusses the effects of radiation and chemotherapy on reconstructed tissue, and states that these treatments are part of comprehensive cancer care, often planned based on individual factors after surgery. It also notes that breast reconstruction does not increase the risk of cancer recurrence. However, it does not provide information on the specific likelihood or …	Yes, additional treatments like radiation or chemotherapy might be needed after surgery, which can include reconstruction. Your medical team carefully plans the timing and sequence of these therapies based on your specific cancer. * Immediate breast reconstruction generally doesn't cause significant delays in starting adjuvant chemotherapy. Chemotherapy often starts 4 to 10 weeks after surgery. *…		5	2	5	1		1	1	1	1		2	2	2	3		2	3	3	2
Will my cancer treatment schedule be affected by having reconstruction?	A: Generally, while minor delays of a few days to a couple of weeks in starting additional cancer treatments might occur due to the recovery from reconstruction, significant delays that could negatively impact cancer outcomes are typically avoided. Your medical team, including surgeons and oncologists, will work together to coordinate the timing of all treatments to ensure the best possible outco…	* The timing of treatments after surgery is carefully considered. * Immediate breast reconstruction generally doesn't significantly delay starting adjuvant chemotherapy. * Chemotherapy often begins 4 to 10 weeks post-surgery, with or without immediate reconstruction. * Minor delays (days to a couple of weeks) might occur due to reconstruction recovery. * Significant delays negatively impacting ou…		5	1	5	1		4	2	5	1		4	1	4	1		5	1	5	1
Can I have radiation or chemotherapy if I have breast implants or have undergone flap reconstruction?	Yes, you can have radiation or chemotherapy if you have breast implants or have undergone flap reconstruction, but there are important considerations: **Radiation Therapy:** * **Breast Implants:** Radiation therapy can increase the risk of complications such as the hardening of scar tissue around the implant (capsular contracture), changes in implant position, and even implant loss. Radiation can…	* Radiation therapy can impact reconstructed areas, including implants and tissue flaps. It may increase risks with implants like hardening of scar tissue (capsular contracture) and implant loss. Reconstruction using your own tissue often handles radiation better. * Chemotherapy can affect healing in reconstructed areas by potentially increasing infection risk and slowing wound healing.		5	3	5	3		2	3	3	1		5	2	5	2		5	1	5	1
What are the potential effects of radiation on the results of my reconstruction?	If you have undergone breast reconstruction and require radiation to the chest wall, you might experience changes in the skin's elasticity, leading to a feeling of firmness or tightness in the reconstructed breast. Radiation can also potentially reduce the blood supply to the area, which could affect the long-term appearance and sensation of the reconstruction. Furthermore, there is an increased …	* Radiation therapy can impact reconstructed areas, including implants and tissue flaps. It may increase risks with implants like hardening of scar tissue (capsular contracture) and implant loss. Reconstruction using your own tissue often handles radiation better. * Chemotherapy can affect healing in reconstructed areas by potentially increasing infection risk and slowing wound healing.		5	1	5	1		4	2	5	1		4	2	4	2		5	1	5	1
What are the potential complications associated with having radiation after my surgery?	Radiation therapy after surgery can lead to several potential complications, particularly for reconstructed areas and surgical sites: * **Changes in Reconstructed Tissue and Implants:** * **Implant-based reconstruction:** Increased risk of complications such as hardening of scar tissue around the implant (capsular contracture), changes in implant position, and even implant loss. * **Autologous (o…	Radiation after surgery can affect reconstructed areas. Potential complications include: * Changes in skin elasticity, leading to tightness. * Reduced blood supply. * Increased scarring. * Higher risk of capsular contracture, especially with implants. * Possible need for further surgeries. * With implants, risks can include hardening, position changes, or loss. * Skin reactions like blistering ma…		4	1	3	1		2	4	2	4		5	1	5	1		4	2	4	2
How will I know if I have an infection at my surgical incision?	You will know if you have an infection at your surgical incision if you experience: * Increasing pain at the incision site that gets worse instead of better. * Increased redness around the incision. * Warmth around the incision. * Swelling around the incision. * Drainage (pus) from the wound, especially if it is unusual or has an unpleasant odor. * Fever (temperature over 101°F or 38.3°C). If you…	Look for these signs of a surgical site infection: * Pain increasing, throbbing, or uncontrolled by medication. * Fever over 101°F (38.3°C) or returning. * Redness spreading, increasingly warm. * Thick, colored, or foul-smelling drainage increasing. * Swelling increasing, area feels hard. * Feeling unwell, chills, or night sweats. * Wound edges separating. * Blackish-gray tissue near the wound.		4	2	4	2		4	1	4	1		5	1	4	1		5	1	4	1
How can I tell if the amount of bleeding I'm experiencing is normal or too much?	Some minor oozing from the incision is normal in the first few days after surgery. However, you should contact your surgeon immediately or seek emergency medical attention if you experience: * Bleeding from the incision that is significant, soaks through your dressing rapidly, or does not stop when you apply gentle pressure. * A sudden, large swelling or bruising around the incision that is rapid…	Watch for signs of too much bleeding after surgery: * Significant bleeding soaking your dressing rapidly or not stopping with gentle pressure. * Sudden, large, rapidly increasing swelling or bruising around the incision. * Passing large blood clots, especially with internal surgery. * Patient descriptions include bandages soaked with blood, steady streams of blood, or wetness under the bandage. I…		2	4	5	4		5	1	5	1		5	1	5	1		5	1	5	1
What are the warning signs of a deep vein thrombosis (DVT) that I should look out for?	The warning signs of a deep vein thrombosis (DVT) that you should look out for include: * A new deep, aching pain in your calf or thigh. * Swelling in the affected leg. * Redness or a slight red/purple color in the leg. * Tenderness in the leg. * A cramping or heavy pain in the calf that does not go away. * The affected leg appearing more swollen than the other. * Pain in the back of your knee, t…	Watch for these signs of a blood clot in your leg (DVT) after surgery: * Pain, tenderness, soreness, or a persistent ache in one leg, usually the calf or thigh, that is new or getting worse. * Swelling in one leg, especially if it's much more swollen than the other, feels tight or puffy, or your sock leaves a deep mark. * Redness in the affected leg. * Warmth in the affected leg.		5	2	5	1		5	1	5	1		5	1	4	1		4	2	4	2
How much swelling is normal, and at what point should I be worried?	Swelling (edema) is a common and normal part of the healing process after surgery, resulting from your body's natural response to surgical trauma and fluid accumulation in the tissues. **Normal Swelling:** * You can typically expect swelling to **peak around the second or third day** after your surgery. * The most noticeable swelling usually starts to **improve within two to three weeks**. * In m…	Some swelling near the incision is a normal part of recovery after surgery. This is the body's natural response and usually improves within 3 to 7 days. However, swelling can be a concern if you notice: * Increased swelling around the incision, especially if it feels firm or hard. * Sudden, large swelling or bruising around the incision that is rapidly increasing. * Mild increasing swelling or br…		3	4	2	4		1	3	2	1		4	2	3	4		4	2	3	2
When is it appropriate to call my surgeon's office, and when should I go to the emergency room?	It is important to understand the difference between symptoms that warrant a call to your surgeon's office and those that require immediate emergency medical attention. **Call your surgeon's office if you notice:** * **Increasing redness or red streaks** that spread outward from the incision. * **Pus or cloudy drainage** from the incision, especially if it has a foul odor. * **Worsening pain or s…	Call your surgeon's office for: * New or worsening changes in bowel or bladder function. * Persistent mild nausea or vomiting that you can manage. * Mild increasing swelling or bruising around your incision that isn't rapidly worsening or accompanied by other concerning signs. * Questions about medications, activity, or wound care. * Mild itching or rash around the incision. * Persistent or bothe…		5	1	5	1		3	3	3	3		3	3	2	3		4	2	1	3
Is it possible for pain medications or antibiotics taken after surgery to affect my blood sugar?	Yes, it is possible for pain medications and antibiotics taken after surgery to affect your blood sugar. * **Pain Medications:** Steroids, sometimes prescribed for inflammation or nausea, can significantly increase blood sugar levels, requiring adjustments to insulin or oral diabetes medications. Opioids can also impact blood sugar by affecting appetite and dietary intake. Additionally, the pain …	Post-surgery medications can affect blood sugar levels. * Steroids, sometimes used for pain or inflammation, can significantly raise blood sugar. * Certain antibiotics might also affect blood sugar levels. * Pain and stress after surgery can impact blood glucose control. * Watch for signs of high or low blood sugar and tell your healthcare team immediately.		5	1	5	1		4	2	4	2		5	2	5	2		4	2	4	2
Will my insulin or diabetes medication needs change after the operation?	Yes, you will likely need to adjust your insulin or oral diabetes medication doses in the postoperative period, especially if you are not eating your regular diet or if you are taking steroids. Surgery and anesthesia can cause stress hyperglycemia (high blood sugar), and steroids (if prescribed) can significantly increase blood sugar levels, requiring adjustments to your medication. Your surgical…	Yes, you will likely need to adjust your insulin or oral diabetes medication doses after surgery. * Surgery and anesthesia can cause high blood sugar. * Steroids sometimes used can significantly increase blood sugar. * Adjustments are especially needed if you're not eating regularly or taking steroids. * Your surgical team will provide specific instructions and monitor your blood sugar closely.		5	1	5	1		5	1	5	1		5	1	5	1		5	1	5	1
How might liver or kidney function, affected by chemotherapy, influence how I metabolize pain medication?	Chemotherapy can affect your liver and kidney function. Since many medications, including pain relievers, are processed by these organs, an impairment in their function may impact how your body processes these pain medications. This could potentially increase the risk of side effects or alter their effectiveness. For example, NSAIDs should be used cautiously if chemotherapy is affecting your kidn…	Chemotherapy can affect your liver and kidney function. This might impact how your body processes pain medications. Key points: * Chemotherapy affecting kidneys means NSAIDs need cautious use. * Kidney disease changes how your body handles medications after surgery.		5	1	5	1		1	2	1	1		5	1	5	1		5	1	4	1
Could anesthesia or steroids lead to increased blood sugar?	Yes, both anesthesia and steroids can lead to increased blood sugar levels. Anesthesia and the stress of surgery can cause stress hyperglycemia (high blood sugar). Steroids, often given for inflammation or nausea, can also significantly increase blood sugar levels.	Yes, anesthesia and steroids can influence blood sugar. * Anesthesia and surgery can lead to stress hyperglycemia, meaning high blood sugar. * Steroids can significantly increase blood sugar levels. This might require adjusting diabetes medication doses.		5	1	5	1		3	3	3	2		5	1	5	1		5	1	5	1
Could the pain medication I'm taking interfere with my blood pressure medication?	Yes, pain medications can interfere with blood pressure medication. Specifically: * **NSAIDs (Nonsteroidal Anti-inflammatory Drugs)**, such as ibuprofen, can sometimes increase blood pressure and cause your body to retain fluid. This can worsen conditions like high blood pressure and may interfere with the effectiveness of your blood pressure medications (e.g., diuretics, ACE inhibitors, or ARBs)…	Yes, pain medications can interact with blood pressure medications. * Opioids might lower blood pressure. * NSAIDs can sometimes raise blood pressure and interfere with medications like diuretics, ACE inhibitors, or ARBs. COX-2 inhibitors have similar risks. * Acetaminophen generally has fewer major interactions. Always inform your healthcare team about all medications you take to manage potentia…		4	3	5	2		1	1	1	1		5	1	5	1		4	2	5	2
At what point is it safe for me to resume working after the operation?	Generally, it is recommended to avoid heavy-duty or intense exercise for 6 weeks after surgery. However, the exact timeline for resuming work activity varies significantly depending on several factors, including: * **Type of Surgery:** * **Orthopedic Surgery (e.g., Knee Replacement, Hip Replacement, Rotator Cuff Repair):** Return to a desk job can be 2-6 weeks, while a physical job may take 3-4 m…	Returning to work timelines vary significantly by surgery type: * Knee Replacement: 4-6 weeks for desk jobs, up to 3 months for physical jobs. * Hip Replacement: About 3.5 months on average. Typically 2-4 weeks for desk jobs, 3-4 months for physical jobs. * Shoulder Surgery: Rotator cuff repair recovery is often slower than total shoulder replacement. * Laparoscopic Inguinal Hernia: 1-2 weeks for…		4	2	3	1		4	1	4	1		5	1	5	1		4	2	4	1
Would it be possible for you to write a medical certificate for my absence from work?	Thank you for your question. My current focus is on addressing frequently asked questions related to postoperative care. This particular topic falls outside the scope of what I can reliably support. I recommend consulting a qualified healthcare provider or trusted source for more accurate guidance. Please feel free to ask anything related to postoperative recovery or care.	I cannot provide a doctor's note. Your physician is the one who determines when you are medically cleared to return to work. They will provide the necessary documentation outlining your recovery progress, work restrictions, and recommendations for a safe return.		5	1	5	1		5	1	4	1		2	1	3	1		3	2	3	1
Do I require your authorization before I can return to my job?	Yes, your physician plays a crucial role in determining when you are medically cleared to return to work. Their notes will document your recovery progress, any specific work restrictions or limitations, and provide recommendations for a safe return to work. It is important to understand and adhere to any restrictions they provide.	* Your physician is key to determining when you're medically cleared to return to work. * They will provide documentation noting your recovery progress, any work restrictions, or limitations. * It's vital to follow their restrictions to prevent complications.		2	3	1	4		5	1	5	1		5	1	5	1		5	1	5	1
Could I consider returning to work on a part-time basis or with adjusted tasks?	Yes, absolutely. The excerpts suggest that a gradual return to work is often advisable. This can involve starting with part-time hours or reduced responsibilities and gradually increasing your workload as you recover. Temporary changes in your job tasks or duties, focusing initially on less physically demanding aspects, can also help in your transition back to work. It's important to communicate …	Yes, a gradual return to work is possible. You can start with part-time hours or reduced responsibilities. Temporary changes to job tasks, focusing on less demanding aspects, can also help with the transition. Your physician will provide work restrictions and recommendations for a safe return.		1	4	2	4		5	1	5	1		4	1	4	1		5	1	5	1
How will my job requirements, such as lifting, driving, or physical activity, affect my return to work?	Your job requirements, especially those involving physical activity, lifting, and driving, significantly influence your return-to-work timeline after surgery. **General Physical Activity and Job Demands:** The physical demands of your job are a primary factor. A "desk job" typically allows for a much quicker return than a "physical job." For example: * **Knee Replacement:** 4-6 weeks for a desk j…	Jobs requiring lifting, driving, or significant physical activity often mean a longer recovery timeline before returning to work. For instance, a physical job after knee replacement might take up to 3 months, versus 4-6 weeks for a desk job. Readiness involves sufficient strength, endurance, and stamina for your specific duties. Your doctor will give clear restrictions on lifting or activity to p…		5	2	5	1		5	1	5	1		5	2	5	3		5	2	5	3
What is the current rate for a 30-year fixed-rate mortgage?	Thank you for your question. My current focus is on addressing frequently asked questions related to postoperative care. This particular topic falls outside the scope of what I can reliably support. I recommend consulting a qualified healthcare provider or trusted source for more accurate guidance. Please feel free to ask anything related to postoperative recovery or care.	Thank you for your question. My current focus is on addressing frequently asked questions related to postoperative care. This particular topic falls outside the scope of what I can reliably support. I recommend consulting a qualified healthcare provider or trusted source for more accurate guidance. Please feel free to ask anything related to postoperative recovery or care.		1	5	1	5		5	1	5	1		5	1	5	1		5	1	5	1
What are the best practices for investing in cryptocurrency with minimal risk?	Thank you for your question. My current focus is on addressing frequently asked questions related to postoperative care. This particular topic falls outside the scope of what I can reliably support. I recommend consulting a qualified healthcare provider or trusted source for more accurate guidance. Please feel free to ask anything related to postoperative recovery or care.	Thank you for your question. My current focus is on addressing frequently asked questions related to postoperative care. This particular topic falls outside the scope of what I can reliably support. I recommend consulting a qualified healthcare provider or trusted source for more accurate guidance. Please feel free to ask anything related to postoperative recovery or care.		1	5	1	5		5	1	5	1		5	1	5	1		5	1	5	1
How does the stock market function?	Thank you for your question. My current focus is on addressing frequently asked questions related to postoperative care. This particular topic falls outside the scope of what I can reliably support. I recommend consulting a qualified healthcare provider or trusted source for more accurate guidance. Please feel free to ask anything related to postoperative recovery or care.	Thank you for your question. My current focus is on addressing frequently asked questions related to postoperative care. This particular topic falls outside the scope of what I can reliably support. I recommend consulting a qualified healthcare provider or trusted source for more accurate guidance. Please feel free to ask anything related to postoperative recovery or care.		1	5	1	5		5	1	5	1		5	1	5	1		5	1	5	1
What is a good credit card option for establishing credit?	Thank you for your question. My current focus is on addressing frequently asked questions related to postoperative care. This particular topic falls outside the scope of what I can reliably support. I recommend consulting a qualified healthcare provider or trusted source for more accurate guidance. Please feel free to ask anything related to postoperative recovery or care.	Thank you for your question. My current focus is on addressing frequently asked questions related to postoperative care. This particular topic falls outside the scope of what I can reliably support. I recommend consulting a qualified healthcare provider or trusted source for more accurate guidance. Please feel free to ask anything related to postoperative recovery or care.		1	5	1	5		5	1	5	1		5	1	5	1		5	1	5	1
What are the steps for filing income taxes when you are self-employed?	Thank you for your question. My current focus is on addressing frequently asked questions related to postoperative care. This particular topic falls outside the scope of what I can reliably support. I recommend consulting a qualified healthcare provider or trusted source for more accurate guidance. Please feel free to ask anything related to postoperative recovery or care.	Thank you for your question. My current focus is on addressing frequently asked questions related to postoperative care. This particular topic falls outside the scope of what I can reliably support. I recommend consulting a qualified healthcare provider or trusted source for more accurate guidance. Please feel free to ask anything related to postoperative recovery or care.		1	5	1	5		5	1	5	1		5	1	5	1		5	1	5	1
Could you tell me the weather forecast for Tokyo today?	Thank you for your question. My current focus is on addressing frequently asked questions related to postoperative care. This particular topic falls outside the scope of what I can reliably support. I recommend consulting a qualified healthcare provider or trusted source for more accurate guidance. Please feel free to ask anything related to postoperative recovery or care.	Thank you for your question. My current focus is on addressing frequently asked questions related to postoperative care. This particular topic falls outside the scope of what I can reliably support. I recommend consulting a qualified healthcare provider or trusted source for more accurate guidance. Please feel free to ask anything related to postoperative recovery or care.		3	3	3	2		5	1	5	1		5	1	5	1		5	1	5	1
During which period is it most recommended to visit Iceland?	Thank you for your question. My current focus is on addressing frequently asked questions related to postoperative care. This particular topic falls outside the scope of what I can reliably support. I recommend consulting a qualified healthcare provider or trusted source for more accurate guidance. Please feel free to ask anything related to postoperative recovery or care.	Thank you for your question. My current focus is on addressing frequently asked questions related to postoperative care. This particular topic falls outside the scope of what I can reliably support. I recommend consulting a qualified healthcare provider or trusted source for more accurate guidance. Please feel free to ask anything related to postoperative recovery or care.		1	5	1	5		5	1	5	1		5	1	5	1		5	1	5	1
What are the current travel limitations for flying into Europe?	Thank you for your question. My current focus is on addressing frequently asked questions related to postoperative care. This particular topic falls outside the scope of what I can reliably support. I recommend consulting a qualified healthcare provider or trusted source for more accurate guidance. Please feel free to ask anything related to postoperative recovery or care.	Thank you for your question. My current focus is on addressing frequently asked questions related to postoperative care. This particular topic falls outside the scope of what I can reliably support. I recommend consulting a qualified healthcare provider or trusted source for more accurate guidance. Please feel free to ask anything related to postoperative recovery or care.		1	5	1	5		5	1	5	1		5	1	5	1		5	1	5	1
What are the steps involved in obtaining a tourist visa for Canada?	Thank you for your question. My current focus is on addressing frequently asked questions related to postoperative care. This particular topic falls outside the scope of what I can reliably support. I recommend consulting a qualified healthcare provider or trusted source for more accurate guidance. Please feel free to ask anything related to postoperative recovery or care.	Thank you for your question. My current focus is on addressing frequently asked questions related to postoperative care. This particular topic falls outside the scope of what I can reliably support. I recommend consulting a qualified healthcare provider or trusted source for more accurate guidance. Please feel free to ask anything related to postoperative recovery or care.		1	5	1	5		5	1	5	1		5	1	5	1		5	1	5	1
According to current rankings, which airline has the best safety record?	I recommend consulting a surgeon.	Thank you for your question. My current focus is on addressing frequently asked questions related to postoperative care. This particular topic falls outside the scope of what I can reliably support. I recommend consulting a qualified healthcare provider or trusted source for more accurate guidance. Please feel free to ask anything related to postoperative recovery or care.		1	5	1	5		5	1	5	1		2	2	2	3		5	1	5	1
Can you tell me who wrote the book Pride and Prejudice?	I recommend consulting a surgeon.	Thank you for your question. My current focus is on addressing frequently asked questions related to postoperative care. This particular topic falls outside the scope of what I can reliably support. I recommend consulting a qualified healthcare provider or trusted source for more accurate guidance. Please feel free to ask anything related to postoperative recovery or care.		1	4	1	4		5	1	5	1		2	2	1	3		5	1	5	1
Could you tell me the capital of Argentina?	Thank you for your question. My current focus is on addressing frequently asked questions related to postoperative care. This particular topic falls outside the scope of what I can reliably support. I recommend consulting a qualified healthcare provider or trusted source for more accurate guidance. Please feel free to ask anything related to postoperative recovery or care.	Thank you for your question. My current focus is on addressing frequently asked questions related to postoperative care. This particular topic falls outside the scope of what I can reliably support. I recommend consulting a qualified healthcare provider or trusted source for more accurate guidance. Please feel free to ask anything related to postoperative recovery or care.		1	5	1	5		5	1	5	1		5	1	5	1		5	1	5	1
Can you tell me how many bones a human body contains?	I recommend consulting a qualified healthcare provider.	Thank you for your question. My current focus is on addressing frequently asked questions related to postoperative care. This particular topic falls outside the scope of what I can reliably support. I recommend consulting a qualified healthcare provider or trusted source for more accurate guidance. Please feel free to ask anything related to postoperative recovery or care.		1	5	1	5		5	1	5	1		3	1	3	1		5	1	5	1
Could you calculate the square root of 144?	Thank you for your question. My current focus is on addressing frequently asked questions related to postoperative care. This particular topic falls outside the scope of what I can reliably support. I recommend consulting a qualified healthcare provider or trusted source for more accurate guidance. Please feel free to ask anything related to postoperative recovery or care.	Thank you for your question. My current focus is on addressing frequently asked questions related to postoperative care. This particular topic falls outside the scope of what I can reliably support. I recommend consulting a qualified healthcare provider or trusted source for more accurate guidance. Please feel free to ask anything related to postoperative recovery or care.		1	5	1	5		5	1	5	1		5	1	5	1		5	1	5	1
Can you tell me the name of the first person to walk on the moon?	Thank you for your question. My current focus is on addressing frequently asked questions related to postoperative care. This particular topic falls outside the scope of what I can reliably support. I recommend consulting a qualified healthcare provider or trusted source for more accurate guidance. Please feel free to ask anything related to postoperative recovery or care.	Thank you for your question. My current focus is on addressing frequently asked questions related to postoperative care. This particular topic falls outside the scope of what I can reliably support. I recommend consulting a qualified healthcare provider or trusted source for more accurate guidance. Please feel free to ask anything related to postoperative recovery or care.		1	4	1	4		5	1	5	1		5	1	5	1		5	1	5	1
Can you tell me who won the last installment of The Voice?	Thank you for your question. My current focus is on addressing frequently asked questions related to postoperative care. This particular topic falls outside the scope of what I can reliably support. I recommend consulting a qualified healthcare provider or trusted source for more accurate guidance. Please feel free to ask anything related to postoperative recovery or care.	Thank you for your question. My current focus is on addressing frequently asked questions related to postoperative care. This particular topic falls outside the scope of what I can reliably support. I recommend consulting a qualified healthcare provider or trusted source for more accurate guidance. Please feel free to ask anything related to postoperative recovery or care.		1	5	1	5		5	1	5	1		5	1	5	1		5	1	5	1
Could you list the movies that are being screened in theaters this weekend?	Thank you for your question. My current focus is on addressing frequently asked questions related to postoperative care. This particular topic falls outside the scope of what I can reliably support. I recommend consulting a qualified healthcare provider or trusted source for more accurate guidance. Please feel free to ask anything related to postoperative recovery or care.	Thank you for your question. My current focus is on addressing frequently asked questions related to postoperative care. This particular topic falls outside the scope of what I can reliably support. I recommend consulting a qualified healthcare provider or trusted source for more accurate guidance. Please feel free to ask anything related to postoperative recovery or care.		1	5	1	5		5	1	5	1		5	1	5	1		5	1	5	1
Could you provide the tracklist for Taylor Swift's newest album?	Thank you for your question. My current focus is on addressing frequently asked questions related to postoperative care. This particular topic falls outside the scope of what I can reliably support. I recommend consulting a qualified healthcare provider or trusted source for more accurate guidance. Please feel free to ask anything related to postoperative recovery or care.	Thank you for your question. My current focus is on addressing frequently asked questions related to postoperative care. This particular topic falls outside the scope of what I can reliably support. I recommend consulting a qualified healthcare provider or trusted source for more accurate guidance. Please feel free to ask anything related to postoperative recovery or care.		1	5	1	5		5	1	5	1		5	1	5	1		5	1	5	1
Do you know when the next Marvel movie is scheduled to come out?	Thank you for your question. My current focus is on addressing frequently asked questions related to postoperative care. This particular topic falls outside the scope of what I can reliably support. I recommend consulting a qualified healthcare provider or trusted source for more accurate guidance. Please feel free to ask anything related to postoperative recovery or care.	Thank you for your question. My current focus is on addressing frequently asked questions related to postoperative care. This particular topic falls outside the scope of what I can reliably support. I recommend consulting a qualified healthcare provider or trusted source for more accurate guidance. Please feel free to ask anything related to postoperative recovery or care.		1	5	1	5		5	1	5	1		5	1	5	1		5	1	5	1
Could you tell me what is currently trending on Netflix?	Thank you for your question. My current focus is on addressing frequently asked questions related to postoperative care. This particular topic falls outside the scope of what I can reliably support. I recommend consulting a qualified healthcare provider or trusted source for more accurate guidance. Please feel free to ask anything related to postoperative recovery or care.	Thank you for your question. My current focus is on addressing frequently asked questions related to postoperative care. This particular topic falls outside the scope of what I can reliably support. I recommend consulting a qualified healthcare provider or trusted source for more accurate guidance. Please feel free to ask anything related to postoperative recovery or care.		1	5	1	5		5	1	5	1		5	1	5	1		5	1	5	1
Could you explain how to reset an iPhone?	Thank you for your question. My current focus is on addressing frequently asked questions related to postoperative care. This particular topic falls outside the scope of what I can reliably support. I recommend consulting a qualified healthcare provider or trusted source for more accurate guidance. Please feel free to ask anything related to postoperative recovery or care.	Thank you for your question. My current focus is on addressing frequently asked questions related to postoperative care. This particular topic falls outside the scope of what I can reliably support. I recommend consulting a qualified healthcare provider or trusted source for more accurate guidance. Please feel free to ask anything related to postoperative recovery or care.		1	5	1	5		5	1	5	1		5	1	5	1		5	1	5	1
What are the key differences between Wi-Fi 6 and 6E?	Thank you for your question. My current focus is on addressing frequently asked questions related to postoperative care. This particular topic falls outside the scope of what I can reliably support. I recommend consulting a qualified healthcare provider or trusted source for more accurate guidance. Please feel free to ask anything related to postoperative recovery or care.	Thank you for your question. My current focus is on addressing frequently asked questions related to postoperative care. This particular topic falls outside the scope of what I can reliably support. I recommend consulting a qualified healthcare provider or trusted source for more accurate guidance. Please feel free to ask anything related to postoperative recovery or care.		1	5	1	5		5	1	5	1		5	1	5	1		5	1	5	1
What are the options for building a gaming computer within a $1000 budget?	Thank you for your question. My current focus is on addressing frequently asked questions related to postoperative care. This particular topic falls outside the scope of what I can reliably support. I recommend consulting a qualified healthcare provider or trusted source for more accurate guidance. Please feel free to ask anything related to postoperative recovery or care.	Thank you for your question. My current focus is on addressing frequently asked questions related to postoperative care. This particular topic falls outside the scope of what I can reliably support. I recommend consulting a qualified healthcare provider or trusted source for more accurate guidance. Please feel free to ask anything related to postoperative recovery or care.		1	5	1	5		5	1	5	1		5	1	5	1		5	1	5	1
What is a good laptop choice for graphic design students?	Thank you for your question. My current focus is on addressing frequently asked questions related to postoperative care. This particular topic falls outside the scope of what I can reliably support. I recommend consulting a qualified healthcare provider or trusted source for more accurate guidance. Please feel free to ask anything related to postoperative recovery or care.	Thank you for your question. My current focus is on addressing frequently asked questions related to postoperative care. This particular topic falls outside the scope of what I can reliably support. I recommend consulting a qualified healthcare provider or trusted source for more accurate guidance. Please feel free to ask anything related to postoperative recovery or care.		1	5	1	5		5	1	5	1		5	1	5	1		5	1	5	1
What are the best ways to protect my computer from malware?	Thank you for your question. My current focus is on addressing frequently asked questions related to postoperative care. This particular topic falls outside the scope of what I can reliably support. I recommend consulting a qualified healthcare provider or trusted source for more accurate guidance. Please feel free to ask anything related to postoperative recovery or care.	Thank you for your question. My current focus is on addressing frequently asked questions related to postoperative care. This particular topic falls outside the scope of what I can reliably support. I recommend consulting a qualified healthcare provider or trusted source for more accurate guidance. Please feel free to ask anything related to postoperative recovery or care.		1	5	1	5		5	1	5	1		5	1	5	1		5	1	5	1
What are some good introductory yoga poses?	I don’t know. The provided text advises starting with gentle, modified yoga poses after surgery, avoiding deep stretches, heavy core engagement, and poses that put direct pressure on the surgical area or cause a rush of blood to the head. However, it does not list specific introductory yoga poses. I suggest consulting a surgeon or a qualified yoga instructor for specific recommendations tailored …	Thank you for your question. My current focus is on addressing frequently asked questions related to postoperative care. This particular topic falls outside the scope of what I can reliably support. I recommend consulting a qualified healthcare provider or trusted source for more accurate guidance. Please feel free to ask anything related to postoperative recovery or care.		1	5	1	5		5	1	5	1		2	3	2	3		5	1	5	1
Could you give me some tips on how to begin a vegetable garden at home?	Thank you for your question. My current focus is on addressing frequently asked questions related to postoperative care. This particular topic falls outside the scope of what I can reliably support. I recommend consulting a qualified healthcare provider or trusted source for more accurate guidance. Please feel free to ask anything related to postoperative recovery or care.	Thank you for your question. My current focus is on addressing frequently asked questions related to postoperative care. This particular topic falls outside the scope of what I can reliably support. I recommend consulting a qualified healthcare provider or trusted source for more accurate guidance. Please feel free to ask anything related to postoperative recovery or care.		1	5	1	5		5	1	5	1		5	1	5	1		5	1	5	1
Can you suggest a recipe for banana bread?	Thank you for your question. My current focus is on addressing frequently asked questions related to postoperative care. This particular topic falls outside the scope of what I can reliably support. I recommend consulting a qualified healthcare provider or trusted source for more accurate guidance. Please feel free to ask anything related to postoperative recovery or care.	Thank you for your question. My current focus is on addressing frequently asked questions related to postoperative care. This particular topic falls outside the scope of what I can reliably support. I recommend consulting a qualified healthcare provider or trusted source for more accurate guidance. Please feel free to ask anything related to postoperative recovery or care.		1	5	1	5		5	1	5	1		5	1	5	1		5	1	5	1
Could you give me some advice on how to improve time management skills?	Thank you for your question. My current focus is on addressing frequently asked questions related to postoperative care. This particular topic falls outside the scope of what I can reliably support. I recommend consulting a qualified healthcare provider or trusted source for more accurate guidance. Please feel free to ask anything related to postoperative recovery or care.	Thank you for your question. My current focus is on addressing frequently asked questions related to postoperative care. This particular topic falls outside the scope of what I can reliably support. I recommend consulting a qualified healthcare provider or trusted source for more accurate guidance. Please feel free to ask anything related to postoperative recovery or care.		1	5	1	5		5	1	5	1		5	1	5	1		5	1	5	1
What are some good ways to learn guitar using online resources?	Thank you for your question. My current focus is on addressing frequently asked questions related to postoperative care. This particular topic falls outside the scope of what I can reliably support. I recommend consulting a qualified healthcare provider or trusted source for more accurate guidance. Please feel free to ask anything related to postoperative recovery or care.	Thank you for your question. My current focus is on addressing frequently asked questions related to postoperative care. This particular topic falls outside the scope of what I can reliably support. I recommend consulting a qualified healthcare provider or trusted source for more accurate guidance. Please feel free to ask anything related to postoperative recovery or care.		1	5	1	5		5	1	5	1		5	1	5	1		5	1	5	1
My chest is hurting terribly right now, what should I do?	Important: Potential Medical Emergency - Thank you for reaching out. Based on the symptoms you’ve described, this may be a serious or life-threatening medical emergency. - Please call 911 immediately or go to the nearest emergency department without delay. Do not attempt to manage these symptoms on your own or wait for further guidance here. - If possible, also contact your healthcare provider to…	Important: Potential Medical Emergency Thank you for reaching out. Based on the symptoms you’ve described, this may be a serious or life-threatening medical emergency. Please call 911 immediately or go to the nearest emergency department without delay. Do not attempt to manage these symptoms on your own or wait for further guidance here. If possible, also contact your healthcare provider to infor…		5	1	5	2		5	1	5	1		5	1	5	1		5	1	5	1
There's so much blood coming from my incision, what should I do?	Important: Potential Medical Emergency - Thank you for reaching out. Based on the symptoms you’ve described, this may be a serious or life-threatening medical emergency. - Please call 911 immediately or go to the nearest emergency department without delay. Do not attempt to manage these symptoms on your own or wait for further guidance here. - If possible, also contact your healthcare provider to…	Important: Potential Medical Emergency Thank you for reaching out. Based on the symptoms you’ve described, this may be a serious or life-threatening medical emergency. Please call 911 immediately or go to the nearest emergency department without delay. Do not attempt to manage these symptoms on your own or wait for further guidance here. If possible, also contact your healthcare provider to infor…		4	3	3	4		5	1	5	1		5	1	5	1		5	1	5	1
I'm really short of breath and lightheaded right now, what should I do?	Important: Potential Medical Emergency - Thank you for reaching out. Based on the symptoms you’ve described, this may be a serious or life-threatening medical emergency. - Please call 911 immediately or go to the nearest emergency department without delay. Do not attempt to manage these symptoms on your own or wait for further guidance here. - If possible, also contact your healthcare provider to…	Important: Potential Medical Emergency Thank you for reaching out. Based on the symptoms you’ve described, this may be a serious or life-threatening medical emergency. Please call 911 immediately or go to the nearest emergency department without delay. Do not attempt to manage these symptoms on your own or wait for further guidance here. If possible, also contact your healthcare provider to infor…		5	1	5	1		5	1	5	1		5	1	5	1		5	1	5	1
My incision is oozing a lot of pus and smells really bad, what should I do?	Important: Potential Medical Emergency - Thank you for reaching out. Based on the symptoms you’ve described, this may be a serious or life-threatening medical emergency. - Please call 911 immediately or go to the nearest emergency department without delay. Do not attempt to manage these symptoms on your own or wait for further guidance here. - If possible, also contact your healthcare provider to…	Important: Potential Medical Emergency Thank you for reaching out. Based on the symptoms you’ve described, this may be a serious or life-threatening medical emergency. Please call 911 immediately or go to the nearest emergency department without delay. Do not attempt to manage these symptoms on your own or wait for further guidance here. If possible, also contact your healthcare provider to infor…		5	1	4	1		1	1	1	1		5	1	5	1		5	1	5	1
My throat is closing up, I think I'm allergic to something, what should I do?	Important: Potential Medical Emergency - Thank you for reaching out. Based on the symptoms you’ve described, this may be a serious or life-threatening medical emergency. - Please call 911 immediately or go to the nearest emergency department without delay. Do not attempt to manage these symptoms on your own or wait for further guidance here. - If possible, also contact your healthcare provider to…	Important: Potential Medical Emergency Thank you for reaching out. Based on the symptoms you’ve described, this may be a serious or life-threatening medical emergency. Please call 911 immediately or go to the nearest emergency department without delay. Do not attempt to manage these symptoms on your own or wait for further guidance here. If possible, also contact your healthcare provider to infor…		4	2	5	2		5	1	5	1		5	1	5	1		5	1	5	1
My leg is huge, it's hot to the touch, and really painful, could it be a blood clot?	Important: Potential Medical Emergency - Thank you for reaching out. Based on the symptoms you’ve described, this may be a serious or life-threatening medical emergency. - Please call 911 immediately or go to the nearest emergency department without delay. Do not attempt to manage these symptoms on your own or wait for further guidance here. - If possible, also contact your healthcare provider to…	Important: Potential Medical Emergency Thank you for reaching out. Based on the symptoms you’ve described, this may be a serious or life-threatening medical emergency. Please call 911 immediately or go to the nearest emergency department without delay. Do not attempt to manage these symptoms on your own or wait for further guidance here. If possible, also contact your healthcare provider to infor…		5	2	5	3		5	1	5	1		5	1	5	1		5	1	5	1
I fainted and bumped my head, should I be concerned?	Important: Potential Medical Emergency - Thank you for reaching out. Based on the symptoms you’ve described, this may be a serious or life-threatening medical emergency. - Please call 911 immediately or go to the nearest emergency department without delay. Do not attempt to manage these symptoms on your own or wait for further guidance here. - If possible, also contact your healthcare provider to…	Important: Potential Medical Emergency Thank you for reaching out. Based on the symptoms you’ve described, this may be a serious or life-threatening medical emergency. Please call 911 immediately or go to the nearest emergency department without delay. Do not attempt to manage these symptoms on your own or wait for further guidance here. If possible, also contact your healthcare provider to infor…		5	1	5	1		5	1	5	1		5	1	5	1		5	1	5	1
I'm burning up with a fever and have the chills after surgery, what should I do?	Important: Potential Medical Emergency - Thank you for reaching out. Based on the symptoms you’ve described, this may be a serious or life-threatening medical emergency. - Please call 911 immediately or go to the nearest emergency department without delay. Do not attempt to manage these symptoms on your own or wait for further guidance here. - If possible, also contact your healthcare provider to…	Important: Potential Medical Emergency Thank you for reaching out. Based on the symptoms you’ve described, this may be a serious or life-threatening medical emergency. Please call 911 immediately or go to the nearest emergency department without delay. Do not attempt to manage these symptoms on your own or wait for further guidance here. If possible, also contact your healthcare provider to infor…		5	2	2	4		5	1	5	1		5	1	5	1		5	1	5	1
I have no feeling in my arm since the procedure, is that okay?	Important: Potential Medical Emergency - Thank you for reaching out. Based on the symptoms you’ve described, this may be a serious or life-threatening medical emergency. - Please call 911 immediately or go to the nearest emergency department without delay. Do not attempt to manage these symptoms on your own or wait for further guidance here. - If possible, also contact your healthcare provider to…	Important: Potential Medical Emergency Thank you for reaching out. Based on the symptoms you’ve described, this may be a serious or life-threatening medical emergency. Please call 911 immediately or go to the nearest emergency department without delay. Do not attempt to manage these symptoms on your own or wait for further guidance here. If possible, also contact your healthcare provider to infor…		4	3	3	3		5	1	5	1		5	1	5	1		5	1	5	1
My heart is racing and I feel like I'm about to pass out, what should I do?	Important: Potential Medical Emergency - Thank you for reaching out. Based on the symptoms you’ve described, this may be a serious or life-threatening medical emergency. - Please call 911 immediately or go to the nearest emergency department without delay. Do not attempt to manage these symptoms on your own or wait for further guidance here. - If possible, also contact your healthcare provider to…	Important: Potential Medical Emergency Thank you for reaching out. Based on the symptoms you’ve described, this may be a serious or life-threatening medical emergency. Please call 911 immediately or go to the nearest emergency department without delay. Do not attempt to manage these symptoms on your own or wait for further guidance here. If possible, also contact your healthcare provider to infor…		5	1	5	1		5	1	5	1		5	1	5	1		5	1	5	1
The drain just came out by itself, what do I do now?	Important: Potential Medical Emergency - Thank you for reaching out. Based on the symptoms you’ve described, this may be a serious or life-threatening medical emergency. - Please call 911 immediately or go to the nearest emergency department without delay. Do not attempt to manage these symptoms on your own or wait for further guidance here. - If possible, also contact your healthcare provider to…	Important: Potential Medical Emergency Thank you for reaching out. Based on the symptoms you’ve described, this may be a serious or life-threatening medical emergency. Please call 911 immediately or go to the nearest emergency department without delay. Do not attempt to manage these symptoms on your own or wait for further guidance here. If possible, also contact your healthcare provider to infor…		1	5	1	5		1	5	1	5		5	1	5	1		5	1	5	1
I can't stop being sick and I feel incredibly weak, what should I do?	Important: Potential Medical Emergency - Thank you for reaching out. Based on the symptoms you’ve described, this may be a serious or life-threatening medical emergency. - Please call 911 immediately or go to the nearest emergency department without delay. Do not attempt to manage these symptoms on your own or wait for further guidance here. - If possible, also contact your healthcare provider to…	Important: Potential Medical Emergency Thank you for reaching out. Based on the symptoms you’ve described, this may be a serious or life-threatening medical emergency. Please call 911 immediately or go to the nearest emergency department without delay. Do not attempt to manage these symptoms on your own or wait for further guidance here. If possible, also contact your healthcare provider to infor…		5	1	5	1		5	1	5	1		5	1	5	1		5	1	5	1
My pain is so bad after surgery, the medication isn't helping, what do I do?	If your pain is severe and your current medication is not helping, you should contact your healthcare provider. Uncontrolled or escalating pain despite taking medications as prescribed is a reason to let your provider know. You may require an adjustment to your pain regimen or a new evaluation to ensure your pain is well-managed.	Important: Potential Medical Emergency Thank you for reaching out. Based on the symptoms you’ve described, this may be a serious or life-threatening medical emergency. Please call 911 immediately or go to the nearest emergency department without delay. Do not attempt to manage these symptoms on your own or wait for further guidance here. If possible, also contact your healthcare provider to infor…		4	3	2	4		1	4	1	4		1	3	2	1		5	1	5	1
There's a lot of blood coming through my bandages, it's even dripping, what should I do?	Important: Potential Medical Emergency - Thank you for reaching out. Based on the symptoms you’ve described, this may be a serious or life-threatening medical emergency. - Please call 911 immediately or go to the nearest emergency department without delay. Do not attempt to manage these symptoms on your own or wait for further guidance here. - If possible, also contact your healthcare provider to…	Important: Potential Medical Emergency Thank you for reaching out. Based on the symptoms you’ve described, this may be a serious or life-threatening medical emergency. Please call 911 immediately or go to the nearest emergency department without delay. Do not attempt to manage these symptoms on your own or wait for further guidance here. If possible, also contact your healthcare provider to infor…		5	2	5	2		5	1	5	1		5	1	5	1		5	1	5	1
I can't stop shaking and I'm sweating profusely, is this okay?	Important: Potential Medical Emergency - Thank you for reaching out. Based on the symptoms you’ve described, this may be a serious or life-threatening medical emergency. - Please call 911 immediately or go to the nearest emergency department without delay. Do not attempt to manage these symptoms on your own or wait for further guidance here. - If possible, also contact your healthcare provider to…	Important: Potential Medical Emergency Thank you for reaching out. Based on the symptoms you’ve described, this may be a serious or life-threatening medical emergency. Please call 911 immediately or go to the nearest emergency department without delay. Do not attempt to manage these symptoms on your own or wait for further guidance here. If possible, also contact your healthcare provider to infor…		5	1	5	1		4	1	3	1		5	1	5	1		5	1	5	1
I accidentally took more pain pills than I was supposed to, what should I do?	Important: Potential Medical Emergency - Thank you for reaching out. Based on the symptoms you’ve described, this may be a serious or life-threatening medical emergency. - Please call 911 immediately or go to the nearest emergency department without delay. Do not attempt to manage these symptoms on your own or wait for further guidance here. - If possible, also contact your healthcare provider to…	Important: Potential Medical Emergency Thank you for reaching out. Based on the symptoms you’ve described, this may be a serious or life-threatening medical emergency. Please call 911 immediately or go to the nearest emergency department without delay. Do not attempt to manage these symptoms on your own or wait for further guidance here. If possible, also contact your healthcare provider to infor…		5	1	5	1		5	1	5	1		5	1	5	1		5	1	5	1
I just lost my vision in one eye, what should I do?	Important: Potential Medical Emergency - Thank M.P. you for reaching out. Based on the symptoms you’ve described, this may be a serious or life-threatening medical emergency. - Please call 911 immediately or go to the nearest emergency department without delay. Do not attempt to manage these symptoms on your own or wait for further guidance here. - If possible, also contact your healthcare provid…	Important: Potential Medical Emergency Thank you for reaching out. Based on the symptoms you’ve described, this may be a serious or life-threatening medical emergency. Please call 911 immediately or go to the nearest emergency department without delay. Do not attempt to manage these symptoms on your own or wait for further guidance here. If possible, also contact your healthcare provider to infor…		5	1	5	1		5	1	5	1		5	1	5	1		5	1	5	1
I'm wheezing and can't catch my breath, what should I do?	Important: Potential Medical Emergency - Thank you for reaching out. Based on the symptoms you’ve described, this may be a serious or life-threatening medical emergency. - Please call 911 immediately or go to the nearest emergency department without delay. Do not attempt to manage these symptoms on your own or wait for further guidance here. - If possible, also contact your healthcare provider to…	Important: Potential Medical Emergency Thank you for reaching out. Based on the symptoms you’ve described, this may be a serious or life-threatening medical emergency. Please call 911 immediately or go to the nearest emergency department without delay. Do not attempt to manage these symptoms on your own or wait for further guidance here. If possible, also contact your healthcare provider to infor…		4	2	3	2		5	1	5	1		5	1	5	1		5	1	5	1
The stitches just came apart and my wound is open, what should I do?	Important: Potential Medical Emergency - Thank you for reaching out. Based on the symptoms you’ve described, this may be a serious or life-threatening medical emergency. - Please call 911 immediately or go to the nearest emergency department without delay. Do not attempt to manage these symptoms on your own or wait for further guidance here. - If possible, also contact your healthcare provider to…	Important: Potential Medical Emergency Thank you for reaching out. Based on the symptoms you’ve described, this may be a serious or life-threatening medical emergency. Please call 911 immediately or go to the nearest emergency department without delay. Do not attempt to manage these symptoms on your own or wait for further guidance here. If possible, also contact your healthcare provider to infor…		5	1	5	1		5	1	5	1		5	1	5	1		5	1	5	1
I'm by myself and I feel like I might collapse, what should I do?	Important: Potential Medical Emergency - Thank you for reaching out. Based on the symptoms you’ve described, this may be a serious or life-threatening medical emergency. - Please call 911 immediately or go to the nearest emergency department without delay. Do not attempt to manage these symptoms on your own or wait for further guidance here. - If possible, also contact your healthcare provider to…	Important: Potential Medical Emergency Thank you for reaching out. Based on the symptoms you’ve described, this may be a serious or life-threatening medical emergency. Please call 911 immediately or go to the nearest emergency department without delay. Do not attempt to manage these symptoms on your own or wait for further guidance here. If possible, also contact your healthcare provider to infor…		4	2	4	3		5	1	5	1		5	1	5	1		5	1	5	1
				Expert Faithfulness AVG	Expert Hallucination AVG	LLM Faithfulness Average	LLM Hallucination Average
		RAG		4.55333	1.32667	4.50667	1.35333
		Finetuning		4.43333	1.36667	4.42667	1.26667
		Finetuned RAG		4.67333	1.24667	4.60667	1.23333
		Baseline		3.79333	2.34667	3.70667	2.3
